# Supplementary material for: Injectable and biodegradable piezoelectric hydrogel for osteoarthritis treatment
Source: Nat Commun. 2023 Oct 6;14:6257. doi: 10.1038/s41467-023-41594-y (PMC10558537; doi:10.1038/s41467-023-41594-y)
Supplement: Supplementary file 9 — Source Data [file 41467_2023_41594_MOESM9_ESM.xlsx]

## Sheet: Figure 1.c
2 Theta (Degree)	NF-sPLLA		2 Theta (Degree)	Film PLLA
5.35161	688		5.31423	735
5.3617	710		5.32431	789
5.37178	822		5.33439	767
5.38186	732		5.34448	706
5.39195	744		5.35456	758
5.40203	720		5.36465	767
5.41212	781		5.37473	769
5.4222	750		5.38482	838
5.43229	730		5.3949	803
5.44237	758		5.40498	812
5.45245	721		5.41507	765
5.46254	759		5.42515	781
5.47262	730		5.43524	796
5.48271	752		5.44532	783
5.49279	716		5.45541	725
5.50288	718		5.46549	793
5.51296	707		5.47557	823
5.52304	693		5.48566	823
5.53313	728		5.49574	750
5.54321	742		5.50583	775
5.5533	717		5.51591	773
5.56338	755		5.526	768
5.57347	788		5.53608	767
5.58355	714		5.54616	867
5.59364	758		5.55625	845
5.60372	742		5.56633	810
5.6138	750		5.57642	786
5.62389	741		5.5865	827
5.63397	753		5.59659	851
5.64406	718		5.60667	793
5.65414	756		5.61675	842
5.66423	722		5.62684	838
5.67431	784		5.63692	834
5.68439	762		5.64701	830
5.69448	819		5.65709	798
5.70456	781		5.66718	821
5.71465	741		5.67726	809
5.72473	792		5.68735	791
5.73482	760		5.69743	841
5.7449	733		5.70751	854
5.75498	764		5.7176	783
5.76507	808		5.72768	848
5.77515	838		5.73777	806
5.78524	767		5.74785	804
5.79532	782		5.75794	828
5.80541	718		5.76802	812
5.81549	800		5.7781	799
5.82557	807		5.78819	778
5.83566	798		5.79827	802
5.84574	780		5.80836	833
5.85583	797		5.81844	845
5.86591	840		5.82853	839
5.876	838		5.83861	849
5.88608	779		5.84869	769
5.89616	812		5.85878	767
5.90625	742		5.86886	813
5.91633	706		5.87895	862
5.92642	770		5.88903	788
5.9365	779		5.89912	834
5.94659	826		5.9092	826
5.95667	782		5.91928	848
5.96675	788		5.92937	817
5.97684	777		5.93945	866
5.98692	819		5.94954	842
5.99701	783		5.95962	804
6.00709	791		5.96971	817
6.01718	769		5.97979	823
6.02726	799		5.98987	804
6.03735	769		5.99996	864
6.04743	775		6.01004	840
6.05751	708		6.02013	799
6.0676	789		6.03021	889
6.07768	802		6.0403	820
6.08777	801		6.05038	844
6.09785	848		6.06046	835
6.10794	787		6.07055	815
6.11802	747		6.08063	870
6.1281	792		6.09072	826
6.13819	806		6.1008	814
6.14827	821		6.11089	793
6.15836	805		6.12097	842
6.16844	739		6.13106	859
6.17853	825		6.14114	848
6.18861	775		6.15122	850
6.19869	762		6.16131	822
6.20878	800		6.17139	834
6.21886	770		6.18148	869
6.22895	775		6.19156	793
6.23903	773		6.20165	778
6.24912	775		6.21173	902
6.2592	809		6.22181	796
6.26928	782		6.2319	824
6.27937	797		6.24198	830
6.28945	822		6.25207	834
6.29954	746		6.26215	821
6.30962	808		6.27224	804
6.31971	800		6.28232	814
6.32979	779		6.2924	801
6.33987	784		6.30249	783
6.34996	810		6.31257	818
6.36004	780		6.32266	822
6.37013	846		6.33274	779
6.38021	852		6.34283	771
6.3903	814		6.35291	765
6.40038	796		6.36299	802
6.41046	809		6.37308	795
6.42055	762		6.38316	815
6.43063	773		6.39325	831
6.44072	791		6.40333	733
6.4508	772		6.41342	770
6.46089	767		6.4235	812
6.47097	805		6.43358	745
6.48106	692		6.44367	760
6.49114	752		6.45375	760
6.50122	823		6.46384	801
6.51131	777		6.47392	790
6.52139	812		6.48401	801
6.53148	744		6.49409	765
6.54156	801		6.50418	715
6.55165	783		6.51426	762
6.56173	817		6.52434	756
6.57181	771		6.53443	764
6.5819	800		6.54451	746
6.59198	750		6.5546	788
6.60207	777		6.56468	715
6.61215	787		6.57477	787
6.62224	761		6.58485	762
6.63232	771		6.59493	773
6.6424	808		6.60502	739
6.65249	745		6.6151	712
6.66257	747		6.62519	722
6.67266	790		6.63527	816
6.68274	786		6.64536	748
6.69283	769		6.65544	736
6.70291	759		6.66552	776
6.71299	708		6.67561	776
6.72308	787		6.68569	761
6.73316	739		6.69578	778
6.74325	764		6.70586	758
6.75333	734		6.71595	750
6.76342	766		6.72603	718
6.7735	756		6.73611	751
6.78358	773		6.7462	721
6.79367	741		6.75628	775
6.80375	765		6.76637	744
6.81384	746		6.77645	714
6.82392	743		6.78654	740
6.83401	786		6.79662	745
6.84409	723		6.8067	690
6.85418	759		6.81679	762
6.86426	727		6.82687	757
6.87434	751		6.83696	744
6.88443	772		6.84704	747
6.89451	742		6.85713	725
6.9046	789		6.86721	738
6.91468	747		6.87729	693
6.92477	709		6.88738	689
6.93485	768		6.89746	757
6.94493	760		6.90755	686
6.95502	798		6.91763	720
6.9651	730		6.92772	726
6.97519	761		6.9378	737
6.98527	732		6.94789	710
6.99536	750		6.95797	743
7.00544	762		6.96805	721
7.01552	803		6.97814	688
7.02561	780		6.98822	716
7.03569	778		6.99831	724
7.04578	763		7.00839	701
7.05586	752		7.01848	682
7.06595	784		7.02856	711
7.07603	806		7.03864	674
7.08611	770		7.04873	705
7.0962	740		7.05881	709
7.10628	732		7.0689	754
7.11637	730		7.07898	734
7.12645	755		7.08907	727
7.13654	713		7.09915	761
7.14662	792		7.10923	717
7.1567	784		7.11932	730
7.16679	734		7.1294	727
7.17687	764		7.13949	710
7.18696	780		7.14957	723
7.19704	742		7.15966	672
7.20713	747		7.16974	708
7.21721	749		7.17982	733
7.22729	709		7.18991	718
7.23738	806		7.19999	669
7.24746	791		7.21008	785
7.25755	803		7.22016	770
7.26763	807		7.23025	719
7.27772	749		7.24033	708
7.2878	772		7.25041	692
7.29789	787		7.2605	717
7.30797	722		7.27058	719
7.31805	814		7.28067	733
7.32814	811		7.29075	742
7.33822	761		7.30084	767
7.34831	789		7.31092	723
7.35839	841		7.321	696
7.36848	748		7.33109	757
7.37856	812		7.34117	710
7.38864	798		7.35126	784
7.39873	741		7.36134	709
7.40881	767		7.37143	766
7.4189	743		7.38151	725
7.42898	785		7.3916	677
7.43907	884		7.40168	716
7.44915	795		7.41176	758
7.45923	838		7.42185	733
7.46932	810		7.43193	748
7.4794	773		7.44202	737
7.48949	759		7.4521	702
7.49957	816		7.46219	723
7.50966	762		7.47227	662
7.51974	855		7.48235	716
7.52982	806		7.49244	769
7.53991	812		7.50252	727
7.54999	796		7.51261	789
7.56008	830		7.52269	710
7.57016	732		7.53278	752
7.58025	819		7.54286	712
7.59033	776		7.55294	753
7.60041	787		7.56303	698
7.6105	850		7.57311	729
7.62058	750		7.5832	671
7.63067	806		7.59328	719
7.64075	841		7.60337	672
7.65084	870		7.61345	757
7.66092	846		7.62353	688
7.671	858		7.63362	730
7.68109	782		7.6437	718
7.69117	834		7.65379	743
7.70126	858		7.66387	744
7.71134	847		7.67396	687
7.72143	825		7.68404	751
7.73151	839		7.69412	769
7.7416	848		7.70421	709
7.75168	815		7.71429	713
7.76176	816		7.72438	723
7.77185	852		7.73446	678
7.78193	837		7.74455	760
7.79202	861		7.75463	680
7.8021	820		7.76471	689
7.81219	858		7.7748	741
7.82227	880		7.78488	729
7.83235	835		7.79497	714
7.84244	870		7.80505	739
7.85252	838		7.81514	740
7.86261	854		7.82522	790
7.87269	818		7.83531	756
7.88278	805		7.84539	777
7.89286	852		7.85547	743
7.90294	872		7.86556	757
7.91303	829		7.87564	743
7.92311	841		7.88573	790
7.9332	879		7.89581	720
7.94328	845		7.9059	762
7.95337	848		7.91598	756
7.96345	821		7.92606	745
7.97353	822		7.93615	706
7.98362	797		7.94623	710
7.9937	902		7.95632	732
8.00379	832		7.9664	804
8.01387	960		7.97649	716
8.02396	915		7.98657	718
8.03404	920		7.99665	733
8.04412	889		8.00674	792
8.05421	894		8.01682	730
8.06429	884		8.02691	744
8.07438	837		8.03699	732
8.08446	888		8.04708	778
8.09455	910		8.05716	739
8.10463	859		8.06724	772
8.11471	872		8.07733	762
8.1248	859		8.08741	706
8.13488	895		8.0975	721
8.14497	886		8.10758	762
8.15505	845		8.11767	761
8.16514	964		8.12775	754
8.17522	921		8.13783	727
8.18531	911		8.14792	743
8.19539	911		8.158	670
8.20547	910		8.16809	763
8.21556	922		8.17817	772
8.22564	935		8.18826	749
8.23573	945		8.19834	740
8.24581	946		8.20842	767
8.2559	898		8.21851	740
8.26598	899		8.22859	669
8.27606	955		8.23868	756
8.28615	1002		8.24876	768
8.29623	985		8.25885	736
8.30632	953		8.26893	776
8.3164	850		8.27902	748
8.32649	940		8.2891	744
8.33657	941		8.29918	754
8.34665	915		8.30927	793
8.35674	918		8.31935	772
8.36682	893		8.32944	762
8.37691	996		8.33952	785
8.38699	942		8.34961	766
8.39708	958		8.35969	727
8.40716	963		8.36977	756
8.41724	982		8.37986	730
8.42733	917		8.38994	805
8.43741	984		8.40003	775
8.4475	966		8.41011	755
8.45758	975		8.4202	825
8.46767	959		8.43028	721
8.47775	995		8.44036	798
8.48783	1013		8.45045	803
8.49792	985		8.46053	777
8.508	984		8.47062	812
8.51809	928		8.4807	799
8.52817	1039		8.49079	775
8.53826	967		8.50087	748
8.54834	1012		8.51095	734
8.55842	1026		8.52104	759
8.56851	1002		8.53112	749
8.57859	1031		8.54121	763
8.58868	1043		8.55129	787
8.59876	1072		8.56138	735
8.60885	1065		8.57146	826
8.61893	1081		8.58154	796
8.62902	1090		8.59163	768
8.6391	1064		8.60171	744
8.64918	1057		8.6118	752
8.65927	1023		8.62188	789
8.66935	1016		8.63197	778
8.67944	1066		8.64205	735
8.68952	1066		8.65213	800
8.69961	1086		8.66222	778
8.70969	1011		8.6723	821
8.71977	1027		8.68239	795
8.72986	1127		8.69247	799
8.73994	1106		8.70256	813
8.75003	1109		8.71264	816
8.76011	1069		8.72273	835
8.7702	1071		8.73281	761
8.78028	1127		8.74289	830
8.79036	1194		8.75298	801
8.80045	1147		8.76306	746
8.81053	1105		8.77315	818
8.82062	1089		8.78323	776
8.8307	1110		8.79332	736
8.84079	1112		8.8034	725
8.85087	1168		8.81348	779
8.86095	1131		8.82357	827
8.87104	1162		8.83365	774
8.88112	1122		8.84374	785
8.89121	1222		8.85382	847
8.90129	1164		8.86391	756
8.91138	1102		8.87399	793
8.92146	1169		8.88407	793
8.93154	1179		8.89416	824
8.94163	1197		8.90424	828
8.95171	1161		8.91433	816
8.9618	1214		8.92441	858
8.97188	1183		8.9345	759
8.98197	1216		8.94458	799
8.99205	1211		8.95466	803
9.00213	1221		8.96475	799
9.01222	1257		8.97483	790
9.0223	1213		8.98492	827
9.03239	1284		8.995	803
9.04247	1277		9.00509	809
9.05256	1208		9.01517	757
9.06264	1171		9.02525	786
9.07273	1217		9.03534	779
9.08281	1219		9.04542	769
9.09289	1285		9.05551	791
9.10298	1235		9.06559	783
9.11306	1196		9.07568	827
9.12315	1182		9.08576	814
9.13323	1246		9.09584	797
9.14332	1235		9.10593	759
9.1534	1307		9.11601	786
9.16348	1310		9.1261	759
9.17357	1254		9.13618	784
9.18365	1243		9.14627	813
9.19374	1301		9.15635	767
9.20382	1295		9.16644	845
9.21391	1302		9.17652	796
9.22399	1279		9.1866	747
9.23407	1299		9.19669	752
9.24416	1331		9.20677	832
9.25424	1323		9.21686	782
9.26433	1252		9.22694	804
9.27441	1269		9.23703	770
9.2845	1327		9.24711	781
9.29458	1267		9.25719	837
9.30466	1348		9.26728	770
9.31475	1262		9.27736	797
9.32483	1298		9.28745	789
9.33492	1290		9.29753	802
9.345	1362		9.30762	783
9.35509	1306		9.3177	790
9.36517	1324		9.32778	815
9.37525	1276		9.33787	751
9.38534	1346		9.34795	765
9.39542	1281		9.35804	773
9.40551	1360		9.36812	807
9.41559	1406		9.37821	791
9.42568	1311		9.38829	760
9.43576	1338		9.39837	800
9.44584	1386		9.40846	744
9.45593	1234		9.41854	791
9.46601	1356		9.42863	796
9.4761	1287		9.43871	793
9.48618	1329		9.4488	800
9.49627	1427		9.45888	736
9.50635	1370		9.46896	788
9.51644	1350		9.47905	804
9.52652	1419		9.48913	777
9.5366	1373		9.49922	748
9.54669	1366		9.5093	839
9.55677	1433		9.51939	791
9.56686	1406		9.52947	827
9.57694	1408		9.53955	798
9.58703	1354		9.54964	798
9.59711	1373		9.55972	763
9.60719	1339		9.56981	803
9.61728	1412		9.57989	784
9.62736	1412		9.58998	774
9.63745	1422		9.60006	764
9.64753	1355		9.61015	772
9.65762	1431		9.62023	789
9.6677	1407		9.63031	820
9.67778	1503		9.6404	816
9.68787	1428		9.65048	823
9.69795	1378		9.66057	795
9.70804	1379		9.67065	760
9.71812	1432		9.68074	807
9.72821	1384		9.69082	810
9.73829	1444		9.7009	813
9.74837	1429		9.71099	768
9.75846	1376		9.72107	776
9.76854	1473		9.73116	800
9.77863	1369		9.74124	841
9.78871	1436		9.75133	766
9.7988	1457		9.76141	863
9.80888	1437		9.77149	784
9.81896	1449		9.78158	784
9.82905	1538		9.79166	830
9.83913	1436		9.80175	815
9.84922	1497		9.81183	778
9.8593	1524		9.82192	803
9.86939	1438		9.832	755
9.87947	1389		9.84208	763
9.88955	1521		9.85217	845
9.89964	1408		9.86225	783
9.90972	1442		9.87234	746
9.91981	1505		9.88242	808
9.92989	1516		9.89251	773
9.93998	1486		9.90259	843
9.95006	1471		9.91267	737
9.96015	1512		9.92276	817
9.97023	1522		9.93284	762
9.98031	1518		9.94293	783
9.9904	1570		9.95301	813
10.0005	1502		9.9631	793
10.0106	1552		9.97318	823
10.0206	1510		9.98326	814
10.0307	1472		9.99335	822
10.0408	1507		10.0034	772
10.0509	1547		10.0135	792
10.061	1580		10.0236	764
10.0711	1542		10.0337	805
10.0812	1538		10.0438	755
10.0912	1548		10.0539	725
10.1013	1442		10.0639	784
10.1114	1609		10.074	798
10.1215	1510		10.0841	780
10.1316	1555		10.0942	771
10.1417	1531		10.1043	783
10.1517	1534		10.1144	781
10.1618	1665		10.1244	846
10.1719	1595		10.1345	804
10.182	1571		10.1446	807
10.1921	1617		10.1547	809
10.2022	1599		10.1648	732
10.2122	1629		10.1749	828
10.2223	1644		10.185	761
10.2324	1584		10.195	746
10.2425	1679		10.2051	802
10.2526	1638		10.2152	805
10.2627	1643		10.2253	739
10.2728	1588		10.2354	801
10.2828	1532		10.2455	756
10.2929	1599		10.2555	823
10.303	1664		10.2656	754
10.3131	1600		10.2757	788
10.3232	1586		10.2858	811
10.3333	1697		10.2959	775
10.3433	1674		10.306	803
10.3534	1679		10.316	796
10.3635	1632		10.3261	779
10.3736	1620		10.3362	780
10.3837	1598		10.3463	752
10.3938	1683		10.3564	834
10.4039	1604		10.3665	745
10.4139	1709		10.3766	814
10.424	1639		10.3866	818
10.4341	1715		10.3967	743
10.4442	1697		10.4068	810
10.4543	1626		10.4169	784
10.4644	1641		10.427	730
10.4744	1705		10.4371	830
10.4845	1630		10.4471	761
10.4946	1704		10.4572	809
10.5047	1647		10.4673	776
10.5148	1724		10.4774	738
10.5249	1666		10.4875	803
10.535	1778		10.4976	789
10.545	1725		10.5076	767
10.5551	1719		10.5177	826
10.5652	1717		10.5278	812
10.5753	1690		10.5379	754
10.5854	1787		10.548	735
10.5955	1754		10.5581	790
10.6055	1703		10.5682	741
10.6156	1722		10.5782	790
10.6257	1681		10.5883	767
10.6358	1809		10.5984	775
10.6459	1800		10.6085	784
10.656	1790		10.6186	785
10.666	1706		10.6287	775
10.6761	1824		10.6387	805
10.6862	1721		10.6488	795
10.6963	1757		10.6589	808
10.7064	1765		10.669	747
10.7165	1832		10.6791	783
10.7266	1823		10.6892	768
10.7366	1829		10.6993	828
10.7467	1702		10.7093	784
10.7568	1795		10.7194	761
10.7669	1791		10.7295	771
10.777	1744		10.7396	736
10.7871	1762		10.7497	785
10.7971	1727		10.7598	771
10.8072	1779		10.7698	767
10.8173	1729		10.7799	742
10.8274	1751		10.79	758
10.8375	1717		10.8001	799
10.8476	1758		10.8102	767
10.8576	1830		10.8203	815
10.8677	1753		10.8303	736
10.8778	1729		10.8404	808
10.8879	1767		10.8505	809
10.898	1794		10.8606	831
10.9081	1827		10.8707	814
10.9182	1721		10.8808	768
10.9282	1781		10.8909	769
10.9383	1853		10.9009	776
10.9484	1854		10.911	770
10.9585	1759		10.9211	767
10.9686	1752		10.9312	797
10.9787	1886		10.9413	753
10.9887	1799		10.9514	791
10.9988	1750		10.9614	764
11.0089	1827		10.9715	827
11.019	1836		10.9816	781
11.0291	1774		10.9917	797
11.0392	1876		11.0018	804
11.0493	1815		11.0119	874
11.0593	1804		11.0219	781
11.0694	1817		11.032	864
11.0795	1788		11.0421	770
11.0896	1737		11.0522	798
11.0997	1832		11.0623	828
11.1098	1927		11.0724	759
11.1198	1817		11.0825	787
11.1299	1907		11.0925	833
11.14	1914		11.1026	818
11.1501	1812		11.1127	779
11.1602	1975		11.1228	798
11.1703	1879		11.1329	802
11.1803	1867		11.143	758
11.1904	1856		11.153	772
11.2005	1874		11.1631	794
11.2106	1852		11.1732	733
11.2207	1894		11.1833	815
11.2308	1886		11.1934	794
11.2409	1916		11.2035	794
11.2509	1866		11.2136	762
11.261	1965		11.2236	812
11.2711	1892		11.2337	788
11.2812	1810		11.2438	790
11.2913	1901		11.2539	814
11.3014	1830		11.264	776
11.3114	1823		11.2741	765
11.3215	1910		11.2841	813
11.3316	1943		11.2942	795
11.3417	1802		11.3043	828
11.3518	1861		11.3144	818
11.3619	1854		11.3245	784
11.3719	1862		11.3346	754
11.382	1880		11.3446	753
11.3921	1886		11.3547	773
11.4022	1889		11.3648	824
11.4123	1904		11.3749	774
11.4224	1948		11.385	779
11.4325	1925		11.3951	830
11.4425	1892		11.4052	845
11.4526	1958		11.4152	777
11.4627	1918		11.4253	821
11.4728	1973		11.4354	822
11.4829	2002		11.4455	814
11.493	1962		11.4556	733
11.503	1901		11.4657	757
11.5131	1965		11.4757	773
11.5232	1984		11.4858	792
11.5333	2033		11.4959	802
11.5434	1868		11.506	786
11.5535	1929		11.5161	819
11.5636	1886		11.5262	784
11.5736	1966		11.5363	763
11.5837	1934		11.5463	773
11.5938	2004		11.5564	820
11.6039	1951		11.5665	828
11.614	1945		11.5766	772
11.6241	1959		11.5867	785
11.6341	1877		11.5968	768
11.6442	1973		11.6068	814
11.6543	2015		11.6169	752
11.6644	2013		11.627	777
11.6745	2001		11.6371	763
11.6846	1989		11.6472	827
11.6946	1894		11.6573	786
11.7047	2045		11.6673	804
11.7148	2052		11.6774	739
11.7249	2016		11.6875	801
11.735	2056		11.6976	806
11.7451	1995		11.7077	805
11.7552	1935		11.7178	775
11.7652	1956		11.7279	814
11.7753	2054		11.7379	792
11.7854	1959		11.748	784
11.7955	2004		11.7581	835
11.8056	2026		11.7682	765
11.8157	2031		11.7783	839
11.8257	2039		11.7884	799
11.8358	2048		11.7984	787
11.8459	1976		11.8085	773
11.856	2087		11.8186	876
11.8661	2023		11.8287	804
11.8762	2070		11.8388	779
11.8863	2104		11.8489	812
11.8963	2020		11.8589	799
11.9064	2075		11.869	786
11.9165	2109		11.8791	810
11.9266	2131		11.8892	818
11.9367	1999		11.8993	789
11.9468	2117		11.9094	759
11.9568	2072		11.9195	798
11.9669	2138		11.9295	796
11.977	2118		11.9396	789
11.9871	2111		11.9497	817
11.9972	2107		11.9598	849
12.0073	2151		11.9699	855
12.0173	2219		11.98	822
12.0274	2133		11.99	819
12.0375	2227		12.0001	790
12.0476	2054		12.0102	796
12.0577	2169		12.0203	815
12.0678	2162		12.0304	814
12.0779	2233		12.0405	877
12.0879	2243		12.0506	862
12.098	2153		12.0606	784
12.1081	2194		12.0707	869
12.1182	2070		12.0808	823
12.1283	2180		12.0909	767
12.1384	2192		12.101	798
12.1484	2305		12.1111	883
12.1585	2239		12.1211	805
12.1686	2316		12.1312	816
12.1787	2244		12.1413	810
12.1888	2314		12.1514	836
12.1989	2342		12.1615	836
12.2089	2289		12.1716	803
12.219	2369		12.1816	839
12.2291	2259		12.1917	847
12.2392	2389		12.2018	810
12.2493	2401		12.2119	850
12.2594	2349		12.222	844
12.2695	2335		12.2321	825
12.2795	2294		12.2422	812
12.2896	2307		12.2522	832
12.2997	2215		12.2623	876
12.3098	2432		12.2724	892
12.3199	2376		12.2825	820
12.33	2399		12.2926	855
12.34	2452		12.3027	931
12.3501	2360		12.3127	850
12.3602	2364		12.3228	889
12.3703	2413		12.3329	873
12.3804	2348		12.343	876
12.3905	2401		12.3531	879
12.4006	2449		12.3632	828
12.4106	2258		12.3732	841
12.4207	2364		12.3833	928
12.4308	2422		12.3934	836
12.4409	2525		12.4035	858
12.451	2482		12.4136	854
12.4611	2446		12.4237	901
12.4711	2392		12.4338	864
12.4812	2544		12.4438	870
12.4913	2485		12.4539	891
12.5014	2498		12.464	875
12.5115	2430		12.4741	915
12.5216	2505		12.4842	880
12.5316	2363		12.4943	839
12.5417	2504		12.5043	867
12.5518	2567		12.5144	838
12.5619	2472		12.5245	834
12.572	2559		12.5346	813
12.5821	2564		12.5447	804
12.5922	2506		12.5548	852
12.6022	2578		12.5649	865
12.6123	2499		12.5749	874
12.6224	2469		12.585	896
12.6325	2574		12.5951	818
12.6426	2486		12.6052	880
12.6527	2471		12.6153	827
12.6627	2586		12.6254	887
12.6728	2568		12.6354	866
12.6829	2504		12.6455	901
12.693	2382		12.6556	892
12.7031	2414		12.6657	880
12.7132	2486		12.6758	924
12.7232	2437		12.6859	796
12.7333	2460		12.6959	897
12.7434	2429		12.706	819
12.7535	2438		12.7161	889
12.7636	2531		12.7262	861
12.7737	2409		12.7363	860
12.7838	2508		12.7464	938
12.7938	2485		12.7565	872
12.8039	2537		12.7665	836
12.814	2444		12.7766	894
12.8241	2340		12.7867	866
12.8342	2442		12.7968	928
12.8443	2514		12.8069	841
12.8543	2468		12.817	904
12.8644	2313		12.827	845
12.8745	2488		12.8371	829
12.8846	2377		12.8472	845
12.8947	2341		12.8573	856
12.9048	2500		12.8674	879
12.9149	2451		12.8775	908
12.9249	2322		12.8875	842
12.935	2425		12.8976	841
12.9451	2366		12.9077	857
12.9552	2324		12.9178	899
12.9653	2474		12.9279	866
12.9754	2295		12.938	935
12.9854	2376		12.9481	923
12.9955	2370		12.9581	882
13.0056	2363		12.9682	853
13.0157	2419		12.9783	913
13.0258	2338		12.9884	922
13.0359	2349		12.9985	891
13.0459	2449		13.0086	892
13.056	2377		13.0186	828
13.0661	2357		13.0287	880
13.0762	2379		13.0388	941
13.0863	2422		13.0489	885
13.0964	2326		13.059	940
13.1065	2418		13.0691	899
13.1165	2453		13.0792	845
13.1266	2343		13.0892	929
13.1367	2272		13.0993	990
13.1468	2418		13.1094	910
13.1569	2395		13.1195	898
13.167	2414		13.1296	886
13.177	2448		13.1397	905
13.1871	2405		13.1497	904
13.1972	2366		13.1598	922
13.2073	2458		13.1699	924
13.2174	2255		13.18	880
13.2275	2369		13.1901	917
13.2375	2409		13.2002	949
13.2476	2273		13.2102	878
13.2577	2403		13.2203	921
13.2678	2395		13.2304	962
13.2779	2367		13.2405	915
13.288	2439		13.2506	942
13.2981	2433		13.2607	897
13.3081	2402		13.2708	962
13.3182	2401		13.2808	942
13.3283	2480		13.2909	925
13.3384	2356		13.301	922
13.3485	2363		13.3111	927
13.3586	2299		13.3212	898
13.3686	2429		13.3313	965
13.3787	2339		13.3413	940
13.3888	2423		13.3514	962
13.3989	2410		13.3615	927
13.409	2397		13.3716	970
13.4191	2345		13.3817	929
13.4292	2500		13.3918	991
13.4392	2435		13.4018	992
13.4493	2382		13.4119	957
13.4594	2334		13.422	912
13.4695	2493		13.4321	943
13.4796	2444		13.4422	916
13.4897	2457		13.4523	957
13.4997	2395		13.4624	984
13.5098	2362		13.4724	977
13.5199	2444		13.4825	1028
13.53	2485		13.4926	916
13.5401	2489		13.5027	972
13.5502	2454		13.5128	912
13.5602	2525		13.5229	911
13.5703	2465		13.5329	914
13.5804	2528		13.543	932
13.5905	2469		13.5531	943
13.6006	2572		13.5632	921
13.6107	2463		13.5733	954
13.6208	2462		13.5834	964
13.6308	2498		13.5935	960
13.6409	2492		13.6035	985
13.651	2525		13.6136	928
13.6611	2569		13.6237	976
13.6712	2452		13.6338	947
13.6813	2504		13.6439	963
13.6913	2437		13.654	964
13.7014	2503		13.664	999
13.7115	2495		13.6741	998
13.7216	2420		13.6842	954
13.7317	2592		13.6943	1008
13.7418	2536		13.7044	983
13.7518	2523		13.7145	1014
13.7619	2443		13.7245	986
13.772	2497		13.7346	967
13.7821	2578		13.7447	958
13.7922	2512		13.7548	1008
13.8023	2531		13.7649	970
13.8124	2540		13.775	1067
13.8224	2566		13.7851	949
13.8325	2560		13.7951	1023
13.8426	2572		13.8052	963
13.8527	2612		13.8153	1019
13.8628	2644		13.8254	984
13.8729	2564		13.8355	1043
13.8829	2530		13.8456	1048
13.893	2561		13.8556	1001
13.9031	2576		13.8657	1052
13.9132	2575		13.8758	1032
13.9233	2542		13.8859	1004
13.9334	2626		13.896	1026
13.9435	2656		13.9061	1065
13.9535	2637		13.9161	946
13.9636	2619		13.9262	1031
13.9737	2732		13.9363	1018
13.9838	2712		13.9464	989
13.9939	2615		13.9565	992
14.004	2633		13.9666	996
14.014	2747		13.9767	1019
14.0241	2670		13.9867	1003
14.0342	2732		13.9968	1049
14.0443	2653		14.0069	1024
14.0544	2687		14.017	1024
14.0645	2742		14.0271	1069
14.0745	2737		14.0372	1092
14.0846	2655		14.0472	1016
14.0947	2707		14.0573	966
14.1048	2826		14.0674	1068
14.1149	2738		14.0775	1021
14.125	2772		14.0876	1087
14.1351	2861		14.0977	996
14.1451	2789		14.1078	974
14.1552	2848		14.1178	1028
14.1653	2842		14.1279	1041
14.1754	2810		14.138	1025
14.1855	2841		14.1481	1014
14.1956	2928		14.1582	1052
14.2056	2856		14.1683	1073
14.2157	3001		14.1783	1090
14.2258	2968		14.1884	1065
14.2359	2953		14.1985	1043
14.246	3023		14.2086	1041
14.2561	3069		14.2187	1044
14.2661	3073		14.2288	991
14.2762	3200		14.2388	1158
14.2863	3062		14.2489	1048
14.2964	3167		14.259	1159
14.3065	3189		14.2691	1042
14.3166	3222		14.2792	1101
14.3267	3207		14.2893	1121
14.3367	3130		14.2994	1071
14.3468	3180		14.3094	1122
14.3569	3327		14.3195	1093
14.367	3194		14.3296	1086
14.3771	3332		14.3397	1109
14.3872	3325		14.3498	1130
14.3972	3386		14.3599	1080
14.4073	3426		14.3699	1126
14.4174	3430		14.38	1131
14.4275	3454		14.3901	1154
14.4376	3413		14.4002	1092
14.4477	3452		14.4103	1175
14.4578	3573		14.4204	1114
14.4678	3515		14.4304	1139
14.4779	3552		14.4405	1167
14.488	3639		14.4506	1179
14.4981	3645		14.4607	1139
14.5082	3650		14.4708	1137
14.5183	3652		14.4809	1259
14.5283	3694		14.491	1201
14.5384	3719		14.501	1138
14.5485	3799		14.5111	1340
14.5586	3844		14.5212	1197
14.5687	3859		14.5313	1217
14.5788	3876		14.5414	1243
14.5888	3728		14.5515	1292
14.5989	3861		14.5615	1296
14.609	3812		14.5716	1273
14.6191	3827		14.5817	1250
14.6292	3935		14.5918	1309
14.6393	4053		14.6019	1389
14.6494	3961		14.612	1264
14.6594	4032		14.6221	1339
14.6695	4022		14.6321	1451
14.6796	4007		14.6422	1341
14.6897	4016		14.6523	1420
14.6998	4179		14.6624	1451
14.7099	4167		14.6725	1480
14.7199	4149		14.6826	1504
14.73	4110		14.6926	1493
14.7401	4150		14.7027	1605
14.7502	4198		14.7128	1638
14.7603	4254		14.7229	1579
14.7704	4234		14.733	1696
14.7804	4217		14.7431	1623
14.7905	4262		14.7531	1679
14.8006	4307		14.7632	1684
14.8107	4170		14.7733	1752
14.8208	4368		14.7834	1700
14.8309	4231		14.7935	1742
14.841	4197		14.8036	1753
14.851	4245		14.8137	1865
14.8611	4242		14.8237	1872
14.8712	4289		14.8338	1862
14.8813	4307		14.8439	1888
14.8914	4350		14.854	1921
14.9015	4237		14.8641	1926
14.9115	4286		14.8742	1894
14.9216	4344		14.8842	1861
14.9317	4230		14.8943	1945
14.9418	4320		14.9044	1990
14.9519	4208		14.9145	1984
14.962	4117		14.9246	2007
14.9721	4299		14.9347	2074
14.9821	4392		14.9447	1977
14.9922	4285		14.9548	2014
15.0023	4295		14.9649	2049
15.0124	4390		14.975	2041
15.0225	4226		14.9851	2000
15.0326	4374		14.9952	2092
15.0426	4331		15.0053	2061
15.0527	4290		15.0153	2065
15.0628	4395		15.0254	2203
15.0729	4288		15.0355	2109
15.083	4207		15.0456	2097
15.0931	4224		15.0557	2174
15.1031	4371		15.0658	2058
15.1132	4108		15.0758	2080
15.1233	4150		15.0859	1995
15.1334	4183		15.096	2082
15.1435	4211		15.1061	2004
15.1536	4327		15.1162	2071
15.1637	4203		15.1263	2044
15.1737	4083		15.1364	2072
15.1838	4255		15.1464	2078
15.1939	4132		15.1565	1970
15.204	4053		15.1666	1998
15.2141	4071		15.1767	1958
15.2242	4064		15.1868	1901
15.2342	4117		15.1969	1912
15.2443	3954		15.2069	1945
15.2544	4039		15.217	1883
15.2645	4006		15.2271	1860
15.2746	4147		15.2372	1743
15.2847	3892		15.2473	1785
15.2947	3994		15.2574	1819
15.3048	3907		15.2674	1827
15.3149	3812		15.2775	1789
15.325	3928		15.2876	1696
15.3351	4109		15.2977	1723
15.3452	4001		15.3078	1775
15.3553	3956		15.3179	1658
15.3653	3964		15.328	1723
15.3754	3888		15.338	1682
15.3855	3908		15.3481	1606
15.3956	3967		15.3582	1711
15.4057	3801		15.3683	1665
15.4158	3791		15.3784	1577
15.4258	3950		15.3885	1618
15.4359	4021		15.3985	1665
15.446	3921		15.4086	1654
15.4561	3992		15.4187	1658
15.4662	4050		15.4288	1594
15.4763	3786		15.4389	1611
15.4864	3936		15.449	1636
15.4964	3919		15.4591	1566
15.5065	3943		15.4691	1637
15.5166	4106		15.4792	1665
15.5267	4063		15.4893	1650
15.5368	3930		15.4994	1574
15.5469	4074		15.5095	1604
15.5569	4027		15.5196	1707
15.567	4086		15.5296	1548
15.5771	4046		15.5397	1612
15.5872	4182		15.5498	1645
15.5973	4138		15.5599	1572
15.6074	4317		15.57	1589
15.6174	4219		15.5801	1560
15.6275	4244		15.5901	1673
15.6376	4333		15.6002	1684
15.6477	4332		15.6103	1587
15.6578	4366		15.6204	1679
15.6679	4472		15.6305	1656
15.678	4410		15.6406	1791
15.688	4392		15.6507	1695
15.6981	4650		15.6607	1721
15.7082	4579		15.6708	1762
15.7183	4636		15.6809	1709
15.7284	4787		15.691	1784
15.7385	4844		15.7011	1769
15.7485	4899		15.7112	1806
15.7586	5044		15.7212	1787
15.7687	4924		15.7313	1862
15.7788	5036		15.7414	1807
15.7889	5168		15.7515	1859
15.799	5257		15.7616	1855
15.8091	5243		15.7717	1917
15.8191	5503		15.7817	1916
15.8292	5540		15.7918	1873
15.8393	5810		15.8019	1897
15.8494	5886		15.812	1954
15.8595	5947		15.8221	2052
15.8696	6003		15.8322	1977
15.8796	6447		15.8423	2011
15.8897	6378		15.8523	2062
15.8998	6564		15.8624	2041
15.9099	6865		15.8725	2185
15.92	7046		15.8826	2172
15.9301	7184		15.8927	2260
15.9401	7502		15.9028	2251
15.9502	7884		15.9128	2285
15.9603	8060		15.9229	2429
15.9704	8394		15.933	2300
15.9805	8472		15.9431	2436
15.9906	8832		15.9532	2497
16.0007	9481		15.9633	2499
16.0107	9484		15.9734	2711
16.0208	9925		15.9834	2537
16.0309	10628		15.9935	2618
16.041	10910		16.0036	2713
16.0511	11310		16.0137	2777
16.0612	12078		16.0238	2878
16.0712	12207		16.0339	2807
16.0813	12872		16.0439	2896
16.0914	13621		16.054	3067
16.1015	14102		16.0641	3221
16.1116	14508		16.0742	3158
16.1217	15434		16.0843	3253
16.1317	16099		16.0944	3357
16.1418	16570		16.1044	3418
16.1519	17475		16.1145	3672
16.162	17768		16.1246	3564
16.1721	18516		16.1347	3731
16.1822	19467		16.1448	3980
16.1923	19968		16.1549	3990
16.2023	20306		16.165	4098
16.2124	21662		16.175	4413
16.2225	22144		16.1851	4578
16.2326	22578		16.1952	4397
16.2427	23850		16.2053	4718
16.2528	24301		16.2154	4892
16.2628	24731		16.2255	5005
16.2729	25973		16.2355	5421
16.283	26197		16.2456	5647
16.2931	26614		16.2557	5608
16.3032	27495		16.2658	6072
16.3133	28311		16.2759	6193
16.3234	28614		16.286	6441
16.3334	29611		16.296	6777
16.3435	29829		16.3061	7172
16.3536	30214		16.3162	7540
16.3637	31079		16.3263	8006
16.3738	31174		16.3364	8319
16.3839	31761		16.3465	8693
16.3939	32333		16.3566	9338
16.404	32904		16.3666	9860
16.4141	32746		16.3767	10366
16.4242	33510		16.3868	11198
16.4343	33955		16.3969	11914
16.4444	33707		16.407	12762
16.4544	34287		16.4171	13663
16.4645	35290		16.4271	14310
16.4746	34954		16.4372	15445
16.4847	35727		16.4473	16595
16.4948	35520		16.4574	17654
16.5049	35794		16.4675	18760
16.515	36801		16.4776	20723
16.525	36590		16.4877	21812
16.5351	36780		16.4977	23290
16.5452	36928		16.5078	25068
16.5553	37150		16.5179	26087
16.5654	37544		16.528	28508
16.5755	38016		16.5381	30301
16.5855	37719		16.5482	31800
16.5956	37834		16.5582	33805
16.6057	38434		16.5683	36077
16.6158	38633		16.5784	37458
16.6259	38105		16.5885	39445
16.636	39089		16.5986	41832
16.646	38762		16.6087	42841
16.6561	38705		16.6187	45079
16.6662	39149		16.6288	47131
16.6763	38983		16.6389	47576
16.6864	38714		16.649	49107
16.6965	39235		16.6591	51279
16.7066	38852		16.6692	51015
16.7166	38788		16.6793	52285
16.7267	39476		16.6893	53305
16.7368	38697		16.6994	52927
16.7469	38284		16.7095	53576
16.757	39356		16.7196	54340
16.7671	38644		16.7297	52783
16.7771	38302		16.7398	52769
16.7872	38993		16.7498	52481
16.7973	38468		16.7599	51425
16.8074	37916		16.77	50728
16.8175	38327		16.7801	49961
16.8276	37331		16.7902	48115
16.8377	37414		16.8003	46794
16.8477	37138		16.8103	46217
16.8578	35988		16.8204	44137
16.8679	35710		16.8305	42788
16.878	36646		16.8406	41941
16.8881	34996		16.8507	39414
16.8982	34471		16.8608	38295
16.9082	35037		16.8709	36996
16.9183	33986		16.8809	34625
16.9284	33133		16.891	33426
16.9385	33236		16.9011	32500
16.9486	31984		16.9112	30380
16.9587	31647		16.9213	29328
16.9687	31310		16.9314	28135
16.9788	29922		16.9414	26090
16.9889	29289		16.9515	25119
16.999	29297		16.9616	23633
17.0091	28225		16.9717	21942
17.0192	27168		16.9818	21000
17.0293	26873		16.9919	20020
17.0393	25733		17.002	18699
17.0494	25015		17.012	17980
17.0595	24850		17.0221	16734
17.0696	23979		17.0322	15654
17.0797	22905		17.0423	14743
17.0898	22679		17.0524	13889
17.0998	21359		17.0625	12944
17.1099	20659		17.0725	12413
17.12	20194		17.0826	12034
17.1301	19368		17.0927	10804
17.1402	18759		17.1028	10471
17.1503	18151		17.1129	9895
17.1603	17608		17.123	9169
17.1704	16722		17.133	8654
17.1805	16449		17.1431	8385
17.1906	15620		17.1532	8022
17.2007	14775		17.1633	7577
17.2108	14760		17.1734	7144
17.2209	14310		17.1835	6712
17.2309	13335		17.1936	6492
17.241	12955		17.2036	6482
17.2511	12448		17.2137	6066
17.2612	12075		17.2238	5893
17.2713	11639		17.2339	5681
17.2814	11173		17.244	5378
17.2914	10942		17.2541	5295
17.3015	10368		17.2641	5122
17.3116	9955		17.2742	4949
17.3217	9919		17.2843	4762
17.3318	9522		17.2944	4708
17.3419	9222		17.3045	4472
17.352	8963		17.3146	4367
17.362	8737		17.3246	4266
17.3721	8296		17.3347	4117
17.3822	7960		17.3448	4131
17.3923	7962		17.3549	3921
17.4024	7669		17.365	3711
17.4125	7586		17.3751	3757
17.4225	7461		17.3852	3563
17.4326	7033		17.3952	3482
17.4427	6819		17.4053	3548
17.4528	6853		17.4154	3430
17.4629	6505		17.4255	3264
17.473	6358		17.4356	3281
17.483	6456		17.4457	3120
17.4931	6040		17.4557	3126
17.5032	6007		17.4658	3008
17.5133	5889		17.4759	2976
17.5234	5754		17.486	2913
17.5335	5710		17.4961	2915
17.5436	5683		17.5062	2960
17.5536	5480		17.5163	2748
17.5637	5275		17.5263	2720
17.5738	5407		17.5364	2734
17.5839	5080		17.5465	2589
17.594	4956		17.5566	2568
17.6041	5162		17.5667	2668
17.6141	4864		17.5768	2518
17.6242	4915		17.5868	2523
17.6343	4784		17.5969	2422
17.6444	4780		17.607	2460
17.6545	4614		17.6171	2468
17.6646	4550		17.6272	2443
17.6746	4561		17.6373	2387
17.6847	4365		17.6473	2305
17.6948	4614		17.6574	2309
17.7049	4313		17.6675	2321
17.715	4300		17.6776	2149
17.7251	4288		17.6877	2303
17.7352	4255		17.6978	2333
17.7452	4191		17.7079	2203
17.7553	4350		17.7179	2193
17.7654	4028		17.728	2193
17.7755	4099		17.7381	2140
17.7856	4050		17.7482	2124
17.7957	3942		17.7583	2057
17.8057	3962		17.7684	2040
17.8158	3972		17.7784	2113
17.8259	3975		17.7885	2071
17.836	3895		17.7986	2102
17.8461	3957		17.8087	2107
17.8562	3802		17.8188	2072
17.8663	3741		17.8289	2040
17.8763	3899		17.8389	2024
17.8864	3786		17.849	1946
17.8965	3847		17.8591	1932
17.9066	3749		17.8692	1961
17.9167	3678		17.8793	1992
17.9268	3652		17.8894	1903
17.9368	3740		17.8995	1938
17.9469	3741		17.9095	1829
17.957	3674		17.9196	1923
17.9671	3651		17.9297	1884
17.9772	3702		17.9398	1824
17.9873	3482		17.9499	1869
17.9973	3636		17.96	1919
18.0074	3544		17.97	1857
18.0175	3485		17.9801	1826
18.0276	3548		17.9902	1896
18.0377	3407		18.0003	1801
18.0478	3498		18.0104	1842
18.0579	3630		18.0205	1849
18.0679	3513		18.0306	1893
18.078	3473		18.0406	1746
18.0881	3570		18.0507	1805
18.0982	3492		18.0608	1672
18.1083	3414		18.0709	1743
18.1184	3513		18.081	1634
18.1284	3364		18.0911	1717
18.1385	3435		18.1011	1750
18.1486	3516		18.1112	1768
18.1587	3390		18.1213	1695
18.1688	3444		18.1314	1760
18.1789	3493		18.1415	1764
18.1889	3370		18.1516	1699
18.199	3243		18.1616	1661
18.2091	3450		18.1717	1707
18.2192	3351		18.1818	1648
18.2293	3372		18.1919	1697
18.2394	3421		18.202	1677
18.2495	3343		18.2121	1660
18.2595	3353		18.2222	1712
18.2696	3412		18.2322	1597
18.2797	3336		18.2423	1642
18.2898	3433		18.2524	1570
18.2999	3545		18.2625	1580
18.31	3257		18.2726	1578
18.32	3456		18.2827	1658
18.3301	3586		18.2927	1546
18.3402	3451		18.3028	1559
18.3503	3507		18.3129	1651
18.3604	3510		18.323	1619
18.3705	3386		18.3331	1525
18.3806	3592		18.3432	1631
18.3906	3477		18.3532	1601
18.4007	3505		18.3633	1618
18.4108	3494		18.3734	1565
18.4209	3670		18.3835	1486
18.431	3734		18.3936	1560
18.4411	3672		18.4037	1459
18.4511	3698		18.4138	1573
18.4612	3543		18.4238	1543
18.4713	3701		18.4339	1519
18.4814	3843		18.444	1471
18.4915	3835		18.4541	1502
18.5016	3805		18.4642	1543
18.5116	4040		18.4743	1552
18.5217	3970		18.4843	1500
18.5318	3991		18.4944	1500
18.5419	4106		18.5045	1556
18.552	4019		18.5146	1481
18.5621	4155		18.5247	1459
18.5722	4263		18.5348	1492
18.5822	4254		18.5449	1542
18.5923	4318		18.5549	1446
18.6024	4531		18.565	1451
18.6125	4355		18.5751	1461
18.6226	4414		18.5852	1385
18.6327	4624		18.5953	1476
18.6427	4435		18.6054	1468
18.6528	4637		18.6154	1446
18.6629	4712		18.6255	1419
18.673	4668		18.6356	1433
18.6831	4744		18.6457	1484
18.6932	4894		18.6558	1464
18.7032	5021		18.6659	1445
18.7133	4908		18.6759	1487
18.7234	4952		18.686	1438
18.7335	5090		18.6961	1404
18.7436	5078		18.7062	1379
18.7537	5221		18.7163	1445
18.7638	5084		18.7264	1443
18.7738	5269		18.7365	1504
18.7839	5227		18.7465	1443
18.794	5220		18.7566	1446
18.8041	5228		18.7667	1449
18.8142	5308		18.7768	1525
18.8243	5381		18.7869	1431
18.8343	5380		18.797	1484
18.8444	5486		18.807	1433
18.8545	5420		18.8171	1372
18.8646	5528		18.8272	1426
18.8747	5589		18.8373	1447
18.8848	5581		18.8474	1356
18.8949	5429		18.8575	1467
18.9049	5528		18.8675	1557
18.915	5501		18.8776	1460
18.9251	5517		18.8877	1593
18.9352	5581		18.8978	1497
18.9453	5511		18.9079	1574
18.9554	5410		18.918	1570
18.9654	5608		18.9281	1550
18.9755	5700		18.9381	1523
18.9856	5616		18.9482	1570
18.9957	5715		18.9583	1575
19.0058	5623		18.9684	1652
19.0159	5548		18.9785	1634
19.0259	5686		18.9886	1640
19.036	5826		18.9986	1561
19.0461	5583		19.0087	1598
19.0562	5735		19.0188	1683
19.0663	5585		19.0289	1626
19.0764	5752		19.039	1580
19.0865	5677		19.0491	1702
19.0965	5694		19.0592	1778
19.1066	5614		19.0692	1796
19.1167	5809		19.0793	1752
19.1268	5602		19.0894	1748
19.1369	5596		19.0995	1674
19.147	5580		19.1096	1747
19.157	5641		19.1197	1772
19.1671	5603		19.1297	1709
19.1772	5386		19.1398	1767
19.1873	5794		19.1499	1753
19.1974	5500		19.16	1756
19.2075	5616		19.1701	1661
19.2175	5398		19.1802	1726
19.2276	5526		19.1902	1726
19.2377	5413		19.2003	1780
19.2478	5501		19.2104	1661
19.2579	5268		19.2205	1722
19.268	5328		19.2306	1770
19.2781	5347		19.2407	1720
19.2881	5241		19.2508	1757
19.2982	5074		19.2608	1650
19.3083	5214		19.2709	1625
19.3184	5071		19.281	1592
19.3285	5248		19.2911	1644
19.3386	5150		19.3012	1541
19.3486	5076		19.3113	1496
19.3587	4888		19.3213	1622
19.3688	4915		19.3314	1518
19.3789	4922		19.3415	1546
19.389	4795		19.3516	1477
19.3991	4588		19.3617	1427
19.4092	4584		19.3718	1498
19.4192	4485		19.3819	1503
19.4293	4378		19.3919	1504
19.4394	4431		19.402	1415
19.4495	4354		19.4121	1386
19.4596	4266		19.4222	1342
19.4697	4132		19.4323	1410
19.4797	4169		19.4424	1328
19.4898	4134		19.4524	1311
19.4999	4021		19.4625	1281
19.51	3809		19.4726	1341
19.5201	3810		19.4827	1340
19.5302	3778		19.4928	1334
19.5402	3623		19.5029	1300
19.5503	3599		19.5129	1337
19.5604	3510		19.523	1277
19.5705	3473		19.5331	1312
19.5806	3415		19.5432	1192
19.5907	3357		19.5533	1293
19.6008	3238		19.5634	1260
19.6108	3312		19.5735	1267
19.6209	3230		19.5835	1263
19.631	3030		19.5936	1146
19.6411	3234		19.6037	1273
19.6512	2974		19.6138	1213
19.6613	3012		19.6239	1180
19.6713	2901		19.634	1170
19.6814	3008		19.644	1180
19.6915	2891		19.6541	1213
19.7016	2910		19.6642	1183
19.7117	2811		19.6743	1144
19.7218	2868		19.6844	1199
19.7319	2808		19.6945	1164
19.7419	2665		19.7045	1183
19.752	2767		19.7146	1158
19.7621	2718		19.7247	1140
19.7722	2700		19.7348	1134
19.7823	2736		19.7449	1159
19.7924	2578		19.755	1119
19.8024	2614		19.7651	1183
19.8125	2565		19.7751	1108
19.8226	2468		19.7852	1121
19.8327	2560		19.7953	1143
19.8428	2636		19.8054	1127
19.8529	2529		19.8155	1126
19.8629	2470		19.8256	1113
19.873	2592		19.8356	1130
19.8831	2443		19.8457	1129
19.8932	2487		19.8558	1109
19.9033	2592		19.8659	1109
19.9134	2497		19.876	1142
19.9235	2515		19.8861	1081
19.9335	2469		19.8962	1147
19.9436	2373		19.9062	1138
19.9537	2370		19.9163	1145
19.9638	2421		19.9264	1091
19.9739	2399		19.9365	1097
19.984	2318		19.9466	1050
19.994	2406		19.9567	1133
20.0041	2379		19.9667	1094
20.0142	2354		19.9768	1085
20.0243	2408		19.9869	1066
20.0344	2385		19.997	1097
20.0445	2287		20.0071	1119
20.0545	2364		20.0172	1152
20.0646	2454		20.0272	1112
20.0747	2367		20.0373	1094
20.0848	2282		20.0474	1053
20.0949	2284		20.0575	1102
20.105	2347		20.0676	1107
20.1151	2324		20.0777	1100
20.1251	2308		20.0878	1101
20.1352	2343		20.0978	1090
20.1453	2289		20.1079	1092
20.1554	2227		20.118	1057
20.1655	2322		20.1281	1058
20.1756	2308		20.1382	1100
20.1856	2318		20.1483	1028
20.1957	2255		20.1583	1042
20.2058	2231		20.1684	1061
20.2159	2326		20.1785	1071
20.226	2273		20.1886	1081
20.2361	2315		20.1987	987
20.2462	2189		20.2088	1072
20.2562	2210		20.2188	1085
20.2663	2284		20.2289	1050
20.2764	2247		20.239	1032
20.2865	2251		20.2491	1055
20.2966	2302		20.2592	1088
20.3067	2299		20.2693	1069
20.3167	2251		20.2794	1014
20.3268	2282		20.2894	1053
20.3369	2310		20.2995	1060
20.347	2258		20.3096	1012
20.3571	2293		20.3197	1045
20.3672	2284		20.3298	1018
20.3772	2238		20.3399	1035
20.3873	2203		20.3499	1030
20.3974	2276		20.36	1062
20.4075	2333		20.3701	964
20.4176	2227		20.3802	917
20.4277	2349		20.3903	1047
20.4378	2225		20.4004	1030
20.4478	2224		20.4105	1030
20.4579	2220		20.4205	989
20.468	2217		20.4306	1001
20.4781	2191		20.4407	1028
20.4882	2263		20.4508	990
20.4983	2265		20.4609	1013
20.5083	2244		20.471	1057
20.5184	2144		20.481	1034
20.5285	2225		20.4911	950
20.5386	2289		20.5012	1094
20.5487	2267		20.5113	1016
20.5588	2262		20.5214	965
20.5688	2246		20.5315	935
20.5789	2204		20.5415	1024
20.589	2217		20.5516	1003
20.5991	2235		20.5617	979
20.6092	2276		20.5718	1023
20.6193	2211		20.5819	1037
20.6294	2175		20.592	1039
20.6394	2249		20.6021	1054
20.6495	2199		20.6121	993
20.6596	2218		20.6222	998
20.6697	2251		20.6323	976
20.6798	2176		20.6424	1038
20.6899	2222		20.6525	989
20.6999	2213		20.6626	1010
20.71	2172		20.6726	927
20.7201	2309		20.6827	975
20.7302	2175		20.6928	941
20.7403	2176		20.7029	966
20.7504	2184		20.713	950
20.7605	2148		20.7231	974
20.7705	2093		20.7331	1001
20.7806	2096		20.7432	973
20.7907	2135		20.7533	954
20.8008	2093		20.7634	973
20.8109	2060		20.7735	990
20.821	2168		20.7836	942
20.831	2145		20.7937	1011
20.8411	2223		20.8037	970
20.8512	2116		20.8138	976
20.8613	2142		20.8239	975
20.8714	2101		20.834	989
20.8815	2169		20.8441	927
20.8915	2139		20.8542	956
20.9016	2142		20.8642	945
20.9117	2112		20.8743	935
20.9218	2080		20.8844	930
20.9319	2197		20.8945	974
20.942	2073		20.9046	939
20.9521	2052		20.9147	998
20.9621	2208		20.9248	968
20.9722	2118		20.9348	958
20.9823	2189		20.9449	932
20.9924	2143		20.955	940
21.0025	2100		20.9651	940
21.0126	2047		20.9752	969
21.0226	2093		20.9853	955
21.0327	2053		20.9953	897
21.0428	2014		21.0054	929
21.0529	2121		21.0155	974
21.063	2158		21.0256	931
21.0731	1996		21.0357	951
21.0831	2082		21.0458	937
21.0932	2079		21.0558	973
21.1033	2072		21.0659	942
21.1134	2023		21.076	928
21.1235	2034		21.0861	981
21.1336	1954		21.0962	973
21.1437	2061		21.1063	962
21.1537	1970		21.1164	953
21.1638	1922		21.1264	886
21.1739	2047		21.1365	885
21.184	2135		21.1466	915
21.1941	2040		21.1567	915
21.2042	2092		21.1668	909
21.2142	2009		21.1769	878
21.2243	1991		21.1869	928
21.2344	2010		21.197	867
21.2445	1987		21.2071	860
21.2546	2090		21.2172	918
21.2647	2083		21.2273	980
21.2748	2030		21.2374	930
21.2848	2004		21.2474	905
21.2949	2002		21.2575	812
21.305	1960		21.2676	913
21.3151	2042		21.2777	901
21.3252	2020		21.2878	899
21.3353	2070		21.2979	956
21.3453	2027		21.308	962
21.3554	2044		21.318	865
21.3655	2022		21.3281	929
21.3756	2083		21.3382	913
21.3857	2033		21.3483	856
21.3958	2050		21.3584	935
21.4058	2015		21.3685	893
21.4159	2068		21.3785	889
21.426	2002		21.3886	845
21.4361	1908		21.3987	891
21.4462	2021		21.4088	884
21.4563	2035		21.4189	861
21.4664	2101		21.429	854
21.4764	2110		21.4391	918
21.4865	2063		21.4491	956
21.4966	2115		21.4592	927
21.5067	1987		21.4693	853
21.5168	2082		21.4794	882
21.5269	2125		21.4895	896
21.5369	2042		21.4996	901
21.547	2025		21.5096	895
21.5571	2075		21.5197	874
21.5672	2083		21.5298	894
21.5773	2119		21.5399	957
21.5874	2132		21.55	897
21.5974	2118		21.5601	939
21.6075	2176		21.5701	951
21.6176	2185		21.5802	953
21.6277	2154		21.5903	901
21.6378	2226		21.6004	939
21.6479	2236		21.6105	940
21.658	2219		21.6206	926
21.668	2193		21.6307	902
21.6781	2303		21.6407	897
21.6882	2362		21.6508	958
21.6983	2282		21.6609	870
21.7084	2273		21.671	937
21.7185	2387		21.6811	950
21.7285	2387		21.6912	977
21.7386	2432		21.7012	951
21.7487	2361		21.7113	973
21.7588	2324		21.7214	930
21.7689	2437		21.7315	955
21.779	2591		21.7416	926
21.7891	2487		21.7517	934
21.7991	2526		21.7617	930
21.8092	2459		21.7718	871
21.8193	2596		21.7819	918
21.8294	2620		21.792	971
21.8395	2629		21.8021	949
21.8496	2646		21.8122	923
21.8596	2657		21.8223	941
21.8697	2648		21.8323	1034
21.8798	2704		21.8424	934
21.8899	2723		21.8525	994
21.9	2860		21.8626	1087
21.9101	2899		21.8727	991
21.9201	2798		21.8828	1018
21.9302	2808		21.8928	1066
21.9403	2861		21.9029	1010
21.9504	2894		21.913	1051
21.9605	2949		21.9231	1038
21.9706	2901		21.9332	1089
21.9807	3006		21.9433	1088
21.9907	3050		21.9534	1097
22.0008	2964		21.9634	1057
22.0109	2905		21.9735	1033
22.021	3030		21.9836	1114
22.0311	2930		21.9937	1113
22.0412	3036		22.0038	1158
22.0512	3111		22.0139	1127
22.0613	2967		22.0239	1127
22.0714	3133		22.034	1112
22.0815	3113		22.0441	1131
22.0916	3149		22.0542	1200
22.1017	3088		22.0643	1233
22.1117	3131		22.0744	1235
22.1218	3054		22.0844	1233
22.1319	3231		22.0945	1272
22.142	3190		22.1046	1344
22.1521	3191		22.1147	1259
22.1622	3157		22.1248	1341
22.1723	3280		22.1349	1438
22.1823	3151		22.145	1439
22.1924	3184		22.155	1479
22.2025	3215		22.1651	1484
22.2126	3119		22.1752	1496
22.2227	3141		22.1853	1503
22.2328	3344		22.1954	1560
22.2428	3192		22.2055	1572
22.2529	3116		22.2155	1578
22.263	3332		22.2256	1718
22.2731	3169		22.2357	1676
22.2832	3148		22.2458	1635
22.2933	3331		22.2559	1711
22.3034	3210		22.266	1715
22.3134	3181		22.276	1857
22.3235	3314		22.2861	1804
22.3336	3246		22.2962	1809
22.3437	3293		22.3063	1943
22.3538	3188		22.3164	1854
22.3639	3143		22.3265	1791
22.3739	3193		22.3366	1962
22.384	3199		22.3466	1950
22.3941	3278		22.3567	1947
22.4042	3120		22.3668	1968
22.4143	3225		22.3769	1985
22.4244	3064		22.387	1992
22.4344	3201		22.3971	1986
22.4445	3302		22.4071	2111
22.4546	3190		22.4172	1962
22.4647	3214		22.4273	2016
22.4748	3249		22.4374	2069
22.4849	3237		22.4475	1950
22.495	3089		22.4576	1964
22.505	3316		22.4677	2042
22.5151	3082		22.4777	1865
22.5252	3199		22.4878	1895
22.5353	3153		22.4979	1951
22.5454	3051		22.508	1894
22.5555	3102		22.5181	1885
22.5655	3051		22.5282	1859
22.5756	2906		22.5382	1878
22.5857	3041		22.5483	1803
22.5958	3125		22.5584	1771
22.6059	2936		22.5685	1735
22.616	2972		22.5786	1691
22.626	2997		22.5887	1726
22.6361	2983		22.5987	1621
22.6462	2869		22.6088	1631
22.6563	3067		22.6189	1611
22.6664	2773		22.629	1540
22.6765	2856		22.6391	1500
22.6866	2885		22.6492	1564
22.6966	2763		22.6593	1411
22.7067	2840		22.6693	1464
22.7168	2775		22.6794	1363
22.7269	2689		22.6895	1338
22.737	2759		22.6996	1260
22.7471	2710		22.7097	1328
22.7571	2757		22.7198	1338
22.7672	2684		22.7298	1255
22.7773	2787		22.7399	1276
22.7874	2580		22.75	1262
22.7975	2508		22.7601	1183
22.8076	2600		22.7702	1204
22.8177	2560		22.7803	1182
22.8277	2580		22.7903	1131
22.8378	2615		22.8004	1134
22.8479	2552		22.8105	1058
22.858	2445		22.8206	1059
22.8681	2548		22.8307	1057
22.8782	2476		22.8408	1033
22.8882	2394		22.8509	1075
22.8983	2414		22.8609	1047
22.9084	2363		22.871	999
22.9185	2244		22.8811	1024
22.9286	2350		22.8912	1048
22.9387	2219		22.9013	995
22.9487	2268		22.9114	935
22.9588	2328		22.9214	919
22.9689	2260		22.9315	1021
22.979	2244		22.9416	954
22.9891	2367		22.9517	964
22.9992	2175		22.9618	912
23.0093	2218		22.9719	948
23.0193	2193		22.982	936
23.0294	2218		22.992	920
23.0395	2181		23.0021	908
23.0496	2137		23.0122	847
23.0597	2112		23.0223	910
23.0698	2124		23.0324	903
23.0798	2098		23.0425	982
23.0899	2088		23.0525	835
23.1	2054		23.0626	888
23.1101	2083		23.0727	852
23.1202	2155		23.0828	829
23.1303	2063		23.0929	859
23.1403	2033		23.103	920
23.1504	2046		23.113	889
23.1605	2029		23.1231	849
23.1706	2077		23.1332	848
23.1807	1977		23.1433	855
23.1908	1934		23.1534	806
23.2009	1971		23.1635	841
23.2109	1948		23.1736	833
23.221	1945		23.1836	810
23.2311	2031		23.1937	820
23.2412	2014		23.2038	824
23.2513	2024		23.2139	773
23.2614	2005		23.224	835
23.2714	1955		23.2341	754
23.2815	2000		23.2441	764
23.2916	1920		23.2542	765
23.3017	1994		23.2643	810
23.3118	1816		23.2744	776
23.3219	1874		23.2845	783
23.332	1843		23.2946	727
23.342	1891		23.3047	748
23.3521	1977		23.3147	748
23.3622	1900		23.3248	778
23.3723	1892		23.3349	707
23.3824	1907		23.345	791
23.3925	1893		23.3551	730
23.4025	1858		23.3652	732
23.4126	1881		23.3752	746
23.4227	1868		23.3853	753
23.4328	1871		23.3954	739
23.4429	1868		23.4055	691
23.453	1912		23.4156	676
23.463	1777		23.4257	739
23.4731	1895		23.4357	726
23.4832	1830		23.4458	729
23.4933	1881		23.4559	718
23.5034	1835		23.466	732
23.5135	1873		23.4761	673
23.5236	1833		23.4862	719
23.5336	1895		23.4963	759
23.5437	1816		23.5063	695
23.5538	1891		23.5164	686
23.5639	1874		23.5265	662
23.574	1907		23.5366	687
23.5841	1799		23.5467	666
23.5941	1901		23.5568	721
23.6042	1851		23.5668	717
23.6143	1808		23.5769	687
23.6244	1856		23.587	667
23.6345	1766		23.5971	679
23.6446	1758		23.6072	708
23.6547	1815		23.6173	699
23.6647	1892		23.6273	722
23.6748	1860		23.6374	679
23.6849	1842		23.6475	755
23.695	1921		23.6576	673
23.7051	1818		23.6677	674
23.7152	1758		23.6778	744
23.7252	1836		23.6879	658
23.7353	1840		23.6979	679
23.7454	1854		23.708	681
23.7555	1911		23.7181	666
23.7656	1757		23.7282	701
23.7757	1804		23.7383	644
23.7857	1855		23.7484	648
23.7958	1825		23.7584	615
23.8059	1845		23.7685	689
23.816	1825		23.7786	672
23.8261	1856		23.7887	646
23.8362	1821		23.7988	673
23.8463	1817		23.8089	645
23.8563	1702		23.819	636
23.8664	1769		23.829	604
23.8765	1776		23.8391	647
23.8866	1688		23.8492	647
23.8967	1705		23.8593	617
23.9068	1719		23.8694	645
23.9168	1748		23.8795	677
23.9269	1776		23.8895	697
23.937	1822		23.8996	697
23.9471	1764		23.9097	629
23.9572	1695		23.9198	685
23.9673	1816		23.9299	668
23.9773	1627		23.94	644
23.9874	1688		23.95	700
23.9975	1661		23.9601	680
24.0076	1780		23.9702	683
24.0177	1736		23.9803	692
24.0278	1826		23.9904	675
24.0379	1704		24.0005	601
24.0479	1623		24.0106	656
24.058	1722		24.0206	697
24.0681	1664		24.0307	693
24.0782	1725		24.0408	675
24.0883	1735		24.0509	661
24.0984	1722		24.061	652
24.1084	1629		24.0711	685
24.1185	1681		24.0811	642
24.1286	1628		24.0912	680
24.1387	1621		24.1013	686
24.1488	1733		24.1114	698
24.1589	1667		24.1215	647
24.169	1696		24.1316	611
24.179	1637		24.1416	633
24.1891	1623		24.1517	705
24.1992	1675		24.1618	698
24.2093	1593		24.1719	672
24.2194	1627		24.182	654
24.2295	1622		24.1921	684
24.2395	1681		24.2022	673
24.2496	1579		24.2122	640
24.2597	1621		24.2223	676
24.2698	1621		24.2324	605
24.2799	1634		24.2425	648
24.29	1531		24.2526	638
24.3	1635		24.2627	663
24.3101	1576		24.2727	659
24.3202	1581		24.2828	641
24.3303	1618		24.2929	595
24.3404	1599		24.303	638
24.3505	1584		24.3131	594
24.3606	1502		24.3232	612
24.3706	1578		24.3333	655
24.3807	1489		24.3433	595
24.3908	1584		24.3534	631
24.4009	1487		24.3635	574
24.411	1497		24.3736	596
24.4211	1562		24.3837	560
24.4311	1481		24.3938	635
24.4412	1533		24.4038	590
24.4513	1507		24.4139	580
24.4614	1533		24.424	627
24.4715	1533		24.4341	588
24.4816	1479		24.4442	544
24.4916	1500		24.4543	573
24.5017	1445		24.4643	578
24.5118	1553		24.4744	588
24.5219	1461		24.4845	572
24.532	1454		24.4946	585
24.5421	1526		24.5047	619
24.5522	1400		24.5148	609
24.5622	1511		24.5249	604
24.5723	1493		24.5349	531
24.5824	1442		24.545	542
24.5925	1498		24.5551	557
24.6026	1510		24.5652	614
24.6127	1455		24.5753	567
24.6227	1486		24.5854	586
24.6328	1513		24.5954	558
24.6429	1440		24.6055	578
24.653	1490		24.6156	595
24.6631	1466		24.6257	547
24.6732	1446		24.6358	552
24.6833	1522		24.6459	589
24.6933	1426		24.6559	584
24.7034	1453		24.666	569
24.7135	1470		24.6761	557
24.7236	1485		24.6862	561
24.7337	1401		24.6963	555
24.7438	1495		24.7064	583
24.7538	1451		24.7165	545
24.7639	1520		24.7265	590
24.774	1509		24.7366	572
24.7841	1513		24.7467	556
24.7942	1488		24.7568	591
24.8043	1584		24.7669	587
24.8143	1482		24.777	574
24.8244	1521		24.787	549
24.8345	1449		24.7971	586
24.8446	1543		24.8072	601
24.8547	1521		24.8173	591
24.8648	1462		24.8274	604
24.8749	1552		24.8375	541
24.8849	1493		24.8476	588
24.895	1561		24.8576	588
24.9051	1570		24.8677	563
24.9152	1493		24.8778	612
24.9253	1518		24.8879	618
24.9354	1501		24.898	606
24.9454	1508		24.9081	579
24.9555	1531		24.9181	640
24.9656	1545		24.9282	593
24.9757	1588		24.9383	553
24.9858	1518		24.9484	578
24.9959	1507		24.9585	572
25.0059	1471		24.9686	563
25.016	1467		24.9786	632
25.0261	1517		24.9887	608
25.0362	1510		24.9988	595
25.0463	1490		25.0089	597
25.0564	1517		25.019	594
25.0665	1469		25.0291	600
25.0765	1545		25.0392	570
25.0866	1506		25.0492	615
25.0967	1549		25.0593	609
25.1068	1573		25.0694	625
25.1169	1527		25.0795	588
25.127	1492		25.0896	599
25.137	1388		25.0997	593
25.1471	1452		25.1097	573
25.1572	1492		25.1198	639
25.1673	1428		25.1299	676
25.1774	1465		25.14	579
25.1875	1451		25.1501	616
25.1976	1510		25.1602	622
25.2076	1497		25.1702	640
25.2177	1495		25.1803	640
25.2278	1417		25.1904	615
25.2379	1469		25.2005	678
25.248	1410		25.2106	608
25.2581	1446		25.2207	668
25.2681	1388		25.2308	657
25.2782	1369		25.2408	661
25.2883	1369		25.2509	654
25.2984	1408		25.261	624
25.3085	1387		25.2711	666
25.3186	1440		25.2812	679
25.3286	1378		25.2913	678
25.3387	1347		25.3013	681
25.3488	1450		25.3114	661
25.3589	1426		25.3215	689
25.369	1411		25.3316	645
25.3791	1348		25.3417	704
25.3892	1352		25.3518	636
25.3992	1295		25.3619	664
25.4093	1274		25.3719	693
25.4194	1301		25.382	674
25.4295	1302		25.3921	654
25.4396	1322		25.4022	622
25.4497	1350		25.4123	634
25.4597	1268		25.4224	641
25.4698	1337		25.4324	719
25.4799	1343		25.4425	615
25.49	1297		25.4526	660
25.5001	1324		25.4627	642
[truncated: 5,826 more rows]

## Sheet: Figure 1.d
Temperature (oC)	PLLA film	NF-sPLLA
0	0.062	-1.979
0.01	0.062	-1.978
0.01	0.062	-1.976
0.02	0.062	-1.974
0.02	0.062	-1.972
0.03	0.062	-1.969
0.04	0.063	-1.966
0.04	0.063	-1.962
0.05	0.063	-1.959
0.05	0.063	-1.956
0.06	0.064	-1.953
0.07	0.064	-1.949
0.08	0.065	-1.946
0.08	0.065	-1.943
0.09	0.066	-1.94
0.1	0.066	-1.937
0.11	0.067	-1.934
0.12	0.067	-1.931
0.13	0.068	-1.928
0.13	0.068	-1.926
0.14	0.068	-1.923
0.15	0.068	-1.92
0.16	0.069	-1.918
0.17	0.069	-1.914
0.18	0.069	-1.912
0.19	0.069	-1.91
0.2	0.069	-1.907
0.21	0.069	-1.905
0.22	0.069	-1.902
0.23	0.069	-1.9
0.25	0.069	-1.897
0.26	0.069	-1.895
0.27	0.069	-1.893
0.28	0.07	-1.89
0.29	0.07	-1.888
0.3	0.07	-1.886
0.31	0.07	-1.884
0.33	0.069	-1.882
0.34	0.069	-1.88
0.35	0.069	-1.878
0.36	0.068	-1.876
0.37	0.067	-1.874
0.38	0.065	-1.872
0.4	0.063	-1.87
0.41	0.061	-1.868
0.42	0.059	-1.867
0.43	0.056	-1.865
0.45	0.053	-1.863
0.46	0.051	-1.861
0.47	0.048	-1.86
0.49	0.045	-1.858
0.5	0.042	-1.856
0.51	0.039	-1.855
0.53	0.036	-1.853
0.54	0.033	-1.851
0.55	0.031	-1.85
0.57	0.028	-1.849
0.58	0.026	-1.847
0.59	0.023	-1.845
0.61	0.021	-1.844
0.62	0.019	-1.843
0.63	0.017	-1.842
0.65	0.014	-1.84
0.66	0.012	-1.839
0.67	0.01	-1.837
0.69	0.007	-1.836
0.7	0.005	-1.834
0.72	0.003	-1.833
0.73	0.001	-1.832
0.75	-0.002	-1.831
0.76	-0.004	-1.83
0.78	-0.006	-1.828
0.79	-0.009	-1.827
0.81	-0.011	-1.826
0.82	-0.013	-1.824
0.83	-0.015	-1.824
0.85	-0.017	-1.823
0.86	-0.019	-1.822
0.88	-0.022	-1.821
0.89	-0.024	-1.82
0.91	-0.026	-1.819
0.92	-0.028	-1.818
0.94	-0.03	-1.817
0.95	-0.033	-1.816
0.97	-0.034	-1.815
0.98	-0.037	-1.814
1	-0.038	-1.813
1.01	-0.04	-1.812
1.03	-0.042	-1.811
1.05	-0.044	-1.81
1.06	-0.047	-1.81
1.08	-0.048	-1.809
1.09	-0.051	-1.808
1.11	-0.053	-1.807
1.12	-0.055	-1.807
1.14	-0.057	-1.806
1.15	-0.059	-1.805
1.17	-0.06	-1.805
1.18	-0.062	-1.804
1.2	-0.064	-1.803
1.22	-0.066	-1.803
1.23	-0.068	-1.802
1.25	-0.069	-1.802
1.26	-0.071	-1.801
1.28	-0.073	-1.801
1.29	-0.075	-1.8
1.31	-0.076	-1.8
1.32	-0.078	-1.799
1.34	-0.08	-1.799
1.36	-0.082	-1.798
1.37	-0.084	-1.797
1.39	-0.085	-1.797
1.4	-0.087	-1.797
1.42	-0.088	-1.796
1.44	-0.09	-1.796
1.45	-0.092	-1.795
1.47	-0.093	-1.795
1.48	-0.095	-1.795
1.5	-0.096	-1.794
1.51	-0.098	-1.794
1.53	-0.099	-1.793
1.55	-0.101	-1.793
1.56	-0.102	-1.793
1.58	-0.103	-1.792
1.59	-0.105	-1.792
1.61	-0.106	-1.792
1.63	-0.108	-1.791
1.64	-0.109	-1.791
1.66	-0.11	-1.791
1.67	-0.111	-1.791
1.69	-0.113	-1.79
1.71	-0.114	-1.79
1.72	-0.115	-1.79
1.74	-0.117	-1.79
1.76	-0.118	-1.789
1.77	-0.119	-1.789
1.79	-0.12	-1.789
1.81	-0.121	-1.789
1.82	-0.122	-1.788
1.84	-0.123	-1.788
1.85	-0.124	-1.788
1.87	-0.125	-1.788
1.89	-0.126	-1.788
1.9	-0.127	-1.788
1.92	-0.129	-1.787
1.93	-0.13	-1.787
1.95	-0.131	-1.787
1.97	-0.131	-1.787
1.98	-0.133	-1.787
2	-0.134	-1.787
2.02	-0.134	-1.787
2.03	-0.135	-1.786
2.05	-0.136	-1.786
2.07	-0.137	-1.786
2.08	-0.138	-1.786
2.1	-0.139	-1.786
2.11	-0.139	-1.786
2.13	-0.14	-1.786
2.15	-0.141	-1.786
2.16	-0.142	-1.786
2.18	-0.142	-1.786
2.2	-0.143	-1.786
2.21	-0.144	-1.785
2.23	-0.145	-1.785
2.24	-0.146	-1.785
2.26	-0.146	-1.785
2.28	-0.147	-1.785
2.29	-0.147	-1.785
2.31	-0.148	-1.785
2.33	-0.149	-1.785
2.34	-0.15	-1.785
2.36	-0.15	-1.785
2.38	-0.151	-1.785
2.39	-0.152	-1.785
2.41	-0.152	-1.785
2.42	-0.153	-1.785
2.44	-0.153	-1.785
2.46	-0.154	-1.785
2.47	-0.154	-1.785
2.49	-0.155	-1.785
2.51	-0.155	-1.785
2.52	-0.156	-1.785
2.54	-0.156	-1.785
2.56	-0.157	-1.785
2.57	-0.157	-1.785
2.59	-0.157	-1.785
2.61	-0.158	-1.785
2.62	-0.158	-1.785
2.64	-0.159	-1.785
2.66	-0.159	-1.784
2.67	-0.16	-1.784
2.69	-0.16	-1.784
2.7	-0.161	-1.784
2.72	-0.161	-1.784
2.74	-0.161	-1.784
2.75	-0.162	-1.784
2.77	-0.162	-1.784
2.79	-0.163	-1.784
2.8	-0.163	-1.784
2.82	-0.163	-1.784
2.84	-0.164	-1.784
2.85	-0.164	-1.784
2.87	-0.164	-1.784
2.89	-0.165	-1.784
2.9	-0.165	-1.784
2.92	-0.165	-1.784
2.94	-0.165	-1.784
2.95	-0.166	-1.784
2.97	-0.166	-1.784
2.98	-0.166	-1.784
3	-0.167	-1.784
3.02	-0.167	-1.784
3.04	-0.167	-1.784
3.05	-0.167	-1.784
3.07	-0.167	-1.784
3.08	-0.168	-1.784
3.1	-0.168	-1.784
3.12	-0.168	-1.784
3.13	-0.168	-1.784
3.15	-0.169	-1.784
3.17	-0.169	-1.784
3.18	-0.169	-1.784
3.2	-0.169	-1.784
3.21	-0.169	-1.784
3.23	-0.169	-1.784
3.25	-0.17	-1.784
3.26	-0.17	-1.784
3.28	-0.17	-1.784
3.3	-0.17	-1.784
3.31	-0.17	-1.784
3.33	-0.17	-1.784
3.35	-0.171	-1.784
3.36	-0.171	-1.784
3.38	-0.171	-1.784
3.4	-0.171	-1.783
3.41	-0.171	-1.783
3.43	-0.171	-1.783
3.45	-0.171	-1.783
3.46	-0.171	-1.783
3.48	-0.171	-1.783
3.5	-0.172	-1.783
3.51	-0.172	-1.783
3.53	-0.172	-1.783
3.55	-0.172	-1.783
3.56	-0.172	-1.783
3.58	-0.172	-1.783
3.59	-0.172	-1.783
3.61	-0.172	-1.783
3.63	-0.172	-1.783
3.64	-0.172	-1.783
3.66	-0.172	-1.783
3.68	-0.172	-1.783
3.69	-0.173	-1.783
3.71	-0.173	-1.783
3.73	-0.173	-1.783
3.74	-0.173	-1.783
3.76	-0.173	-1.783
3.77	-0.173	-1.783
3.79	-0.173	-1.783
3.81	-0.173	-1.783
3.83	-0.173	-1.783
3.84	-0.173	-1.783
3.86	-0.173	-1.783
3.87	-0.173	-1.783
3.89	-0.173	-1.783
3.91	-0.173	-1.783
3.92	-0.173	-1.783
3.94	-0.173	-1.783
3.96	-0.173	-1.783
3.97	-0.173	-1.783
3.99	-0.173	-1.783
4.01	-0.173	-1.783
4.02	-0.174	-1.783
4.04	-0.174	-1.783
4.06	-0.174	-1.783
4.07	-0.174	-1.783
4.09	-0.174	-1.783
4.11	-0.174	-1.783
4.12	-0.174	-1.783
4.14	-0.174	-1.783
4.16	-0.174	-1.783
4.17	-0.174	-1.783
4.19	-0.174	-1.783
4.21	-0.174	-1.783
4.22	-0.174	-1.783
4.24	-0.174	-1.783
4.25	-0.174	-1.783
4.27	-0.174	-1.783
4.29	-0.174	-1.783
4.3	-0.174	-1.783
4.32	-0.174	-1.783
4.34	-0.174	-1.783
4.35	-0.175	-1.783
4.37	-0.175	-1.783
4.39	-0.175	-1.783
4.4	-0.175	-1.783
4.42	-0.175	-1.783
4.44	-0.175	-1.783
4.45	-0.175	-1.783
4.47	-0.175	-1.783
4.49	-0.175	-1.783
4.5	-0.175	-1.783
4.52	-0.175	-1.783
4.54	-0.175	-1.783
4.55	-0.175	-1.783
4.57	-0.175	-1.783
4.59	-0.175	-1.783
4.6	-0.175	-1.783
4.62	-0.175	-1.783
4.64	-0.175	-1.783
4.65	-0.175	-1.783
4.67	-0.175	-1.783
4.68	-0.175	-1.783
4.7	-0.175	-1.783
4.72	-0.176	-1.783
4.74	-0.176	-1.783
4.75	-0.176	-1.783
4.77	-0.176	-1.783
4.78	-0.176	-1.783
4.8	-0.176	-1.783
4.82	-0.176	-1.783
4.83	-0.176	-1.783
4.85	-0.176	-1.783
4.87	-0.176	-1.783
4.88	-0.176	-1.783
4.9	-0.176	-1.783
4.92	-0.176	-1.783
4.93	-0.176	-1.783
4.95	-0.176	-1.783
4.97	-0.176	-1.783
4.98	-0.176	-1.783
5	-0.176	-1.783
5.02	-0.176	-1.783
5.03	-0.176	-1.783
5.05	-0.176	-1.783
5.07	-0.176	-1.783
5.08	-0.176	-1.783
5.1	-0.177	-1.783
5.11	-0.177	-1.783
5.13	-0.177	-1.783
5.15	-0.177	-1.783
5.17	-0.177	-1.783
5.18	-0.177	-1.783
5.2	-0.177	-1.783
5.22	-0.177	-1.783
5.23	-0.177	-1.783
5.25	-0.177	-1.783
5.26	-0.177	-1.783
5.28	-0.177	-1.783
5.3	-0.177	-1.783
5.31	-0.177	-1.783
5.33	-0.177	-1.783
5.35	-0.177	-1.783
5.36	-0.177	-1.783
5.38	-0.177	-1.783
5.4	-0.177	-1.783
5.41	-0.177	-1.783
5.43	-0.177	-1.783
5.45	-0.177	-1.783
5.46	-0.177	-1.783
5.48	-0.177	-1.783
5.5	-0.177	-1.783
5.51	-0.177	-1.783
5.53	-0.178	-1.783
5.55	-0.178	-1.783
5.56	-0.178	-1.784
5.58	-0.178	-1.784
5.59	-0.178	-1.784
5.61	-0.178	-1.784
5.63	-0.178	-1.784
5.65	-0.178	-1.784
5.66	-0.178	-1.784
5.68	-0.178	-1.784
5.7	-0.178	-1.784
5.71	-0.178	-1.784
5.73	-0.178	-1.784
5.74	-0.178	-1.784
5.76	-0.178	-1.784
5.78	-0.178	-1.784
5.79	-0.178	-1.784
5.81	-0.178	-1.784
5.83	-0.178	-1.784
5.85	-0.178	-1.784
5.86	-0.178	-1.784
5.88	-0.178	-1.784
5.89	-0.178	-1.784
5.91	-0.178	-1.784
5.93	-0.178	-1.784
5.94	-0.178	-1.784
5.96	-0.178	-1.784
5.98	-0.178	-1.784
5.99	-0.178	-1.784
6.01	-0.178	-1.784
6.03	-0.178	-1.784
6.04	-0.179	-1.784
6.06	-0.179	-1.784
6.08	-0.179	-1.784
6.09	-0.179	-1.784
6.11	-0.179	-1.784
6.13	-0.179	-1.784
6.14	-0.179	-1.784
6.16	-0.179	-1.784
6.18	-0.179	-1.784
6.19	-0.179	-1.784
6.21	-0.179	-1.784
6.23	-0.179	-1.784
6.24	-0.179	-1.784
6.26	-0.179	-1.784
6.28	-0.179	-1.784
6.29	-0.179	-1.784
6.31	-0.179	-1.784
6.33	-0.179	-1.785
6.34	-0.179	-1.785
6.36	-0.179	-1.785
6.38	-0.179	-1.785
6.39	-0.179	-1.785
6.41	-0.179	-1.785
6.42	-0.179	-1.785
6.44	-0.179	-1.785
6.46	-0.179	-1.785
6.48	-0.179	-1.785
6.49	-0.179	-1.785
6.51	-0.179	-1.785
6.52	-0.179	-1.785
6.54	-0.179	-1.785
6.56	-0.179	-1.785
6.57	-0.179	-1.785
6.59	-0.179	-1.785
6.61	-0.179	-1.785
6.62	-0.179	-1.785
6.64	-0.179	-1.785
6.66	-0.18	-1.785
6.67	-0.18	-1.785
6.69	-0.18	-1.785
6.71	-0.18	-1.785
6.72	-0.18	-1.785
6.74	-0.18	-1.785
6.76	-0.18	-1.785
6.77	-0.18	-1.785
6.79	-0.18	-1.785
6.81	-0.18	-1.785
6.82	-0.18	-1.785
6.84	-0.18	-1.785
6.86	-0.18	-1.785
6.87	-0.18	-1.785
6.89	-0.18	-1.785
6.91	-0.18	-1.785
6.92	-0.18	-1.785
6.94	-0.18	-1.786
6.96	-0.18	-1.786
6.97	-0.18	-1.786
6.99	-0.18	-1.786
7.01	-0.18	-1.786
7.02	-0.18	-1.786
7.04	-0.18	-1.786
7.06	-0.18	-1.786
7.07	-0.18	-1.786
7.09	-0.18	-1.786
7.11	-0.18	-1.786
7.12	-0.18	-1.786
7.14	-0.18	-1.786
7.16	-0.18	-1.786
7.17	-0.18	-1.786
7.19	-0.18	-1.786
7.21	-0.18	-1.786
7.22	-0.18	-1.786
7.24	-0.18	-1.786
7.25	-0.18	-1.786
7.27	-0.18	-1.786
7.29	-0.18	-1.786
7.31	-0.18	-1.786
7.32	-0.18	-1.786
7.34	-0.18	-1.786
7.35	-0.18	-1.786
7.37	-0.18	-1.786
7.39	-0.18	-1.786
7.41	-0.18	-1.786
7.42	-0.18	-1.786
7.44	-0.18	-1.786
7.45	-0.181	-1.786
7.47	-0.181	-1.786
7.49	-0.181	-1.786
7.51	-0.181	-1.787
7.52	-0.181	-1.787
7.54	-0.181	-1.787
7.55	-0.181	-1.787
7.57	-0.181	-1.787
7.59	-0.181	-1.787
7.61	-0.181	-1.787
7.62	-0.181	-1.787
7.64	-0.181	-1.787
7.65	-0.181	-1.787
7.67	-0.181	-1.787
7.69	-0.181	-1.787
7.7	-0.181	-1.787
7.72	-0.181	-1.787
7.74	-0.181	-1.787
7.75	-0.181	-1.787
7.77	-0.181	-1.787
7.79	-0.181	-1.787
7.8	-0.181	-1.787
7.82	-0.181	-1.787
7.84	-0.181	-1.787
7.85	-0.181	-1.787
7.87	-0.181	-1.787
7.89	-0.181	-1.787
7.9	-0.181	-1.787
7.92	-0.181	-1.787
7.94	-0.181	-1.787
7.95	-0.181	-1.787
7.97	-0.181	-1.787
7.99	-0.181	-1.787
8	-0.181	-1.787
8.02	-0.181	-1.787
8.04	-0.181	-1.787
8.05	-0.181	-1.787
8.07	-0.181	-1.787
8.09	-0.181	-1.788
8.1	-0.181	-1.788
8.12	-0.181	-1.788
8.13	-0.181	-1.788
8.15	-0.181	-1.788
8.17	-0.181	-1.788
8.19	-0.181	-1.788
8.2	-0.181	-1.788
8.22	-0.181	-1.788
8.24	-0.181	-1.788
8.25	-0.181	-1.788
8.27	-0.181	-1.788
8.29	-0.181	-1.788
8.3	-0.181	-1.788
8.32	-0.181	-1.788
8.34	-0.181	-1.788
8.35	-0.181	-1.788
8.37	-0.181	-1.788
8.39	-0.181	-1.788
8.4	-0.181	-1.788
8.42	-0.181	-1.788
8.44	-0.181	-1.788
8.45	-0.181	-1.788
8.47	-0.181	-1.788
8.49	-0.181	-1.788
8.5	-0.181	-1.788
8.52	-0.181	-1.788
8.54	-0.181	-1.788
8.55	-0.181	-1.788
8.57	-0.181	-1.788
8.59	-0.182	-1.788
8.6	-0.182	-1.788
8.62	-0.182	-1.788
8.64	-0.182	-1.788
8.65	-0.182	-1.788
8.67	-0.182	-1.789
8.69	-0.182	-1.789
8.7	-0.182	-1.789
8.72	-0.182	-1.789
8.73	-0.182	-1.789
8.75	-0.182	-1.789
8.77	-0.182	-1.789
8.78	-0.182	-1.789
8.8	-0.182	-1.789
8.82	-0.182	-1.789
8.83	-0.182	-1.789
8.85	-0.182	-1.789
8.87	-0.182	-1.789
8.88	-0.182	-1.789
8.9	-0.182	-1.789
8.92	-0.182	-1.789
8.93	-0.182	-1.789
8.95	-0.182	-1.789
8.97	-0.182	-1.789
8.98	-0.182	-1.789
9	-0.182	-1.789
9.02	-0.182	-1.789
9.03	-0.182	-1.789
9.05	-0.182	-1.789
9.07	-0.182	-1.789
9.08	-0.182	-1.789
9.1	-0.182	-1.789
9.12	-0.182	-1.789
9.13	-0.182	-1.789
9.15	-0.182	-1.789
9.17	-0.182	-1.789
9.18	-0.182	-1.789
9.2	-0.182	-1.789
9.22	-0.182	-1.789
9.23	-0.182	-1.789
9.25	-0.182	-1.789
9.27	-0.182	-1.79
9.28	-0.182	-1.79
9.3	-0.182	-1.79
9.32	-0.182	-1.79
9.33	-0.182	-1.79
9.35	-0.182	-1.79
9.37	-0.182	-1.79
9.38	-0.182	-1.79
9.4	-0.182	-1.79
9.42	-0.182	-1.79
9.43	-0.182	-1.79
9.45	-0.182	-1.79
9.47	-0.182	-1.79
9.48	-0.182	-1.79
9.5	-0.182	-1.79
9.52	-0.182	-1.79
9.53	-0.182	-1.79
9.55	-0.182	-1.79
9.57	-0.182	-1.79
9.58	-0.182	-1.79
9.6	-0.182	-1.79
9.62	-0.182	-1.79
9.63	-0.182	-1.79
9.65	-0.182	-1.79
9.67	-0.182	-1.79
9.68	-0.182	-1.79
9.7	-0.182	-1.79
9.72	-0.182	-1.79
9.73	-0.182	-1.79
9.75	-0.182	-1.79
9.77	-0.182	-1.79
9.78	-0.182	-1.79
9.8	-0.182	-1.79
9.82	-0.182	-1.79
9.83	-0.182	-1.79
9.85	-0.182	-1.79
9.87	-0.182	-1.791
9.88	-0.182	-1.791
9.9	-0.182	-1.791
9.92	-0.182	-1.791
9.93	-0.182	-1.791
9.95	-0.182	-1.791
9.97	-0.182	-1.791
9.98	-0.182	-1.791
10	-0.182	-1.791
10.02	-0.182	-1.791
10.03	-0.182	-1.791
10.05	-0.182	-1.791
10.07	-0.182	-1.791
10.08	-0.182	-1.791
10.1	-0.182	-1.791
10.12	-0.182	-1.791
10.13	-0.182	-1.791
10.15	-0.182	-1.791
10.17	-0.182	-1.791
10.18	-0.182	-1.791
10.2	-0.182	-1.791
10.22	-0.182	-1.791
10.23	-0.182	-1.791
10.25	-0.182	-1.791
10.27	-0.182	-1.791
10.28	-0.182	-1.791
10.3	-0.182	-1.791
10.32	-0.182	-1.791
10.33	-0.182	-1.791
10.35	-0.182	-1.791
10.37	-0.182	-1.791
10.38	-0.182	-1.791
10.4	-0.182	-1.791
10.42	-0.182	-1.791
10.43	-0.182	-1.791
10.45	-0.182	-1.791
10.47	-0.182	-1.792
10.48	-0.182	-1.792
10.5	-0.182	-1.792
10.51	-0.182	-1.792
10.53	-0.182	-1.792
10.55	-0.182	-1.792
10.57	-0.182	-1.792
10.58	-0.182	-1.792
10.6	-0.182	-1.792
10.62	-0.182	-1.792
10.63	-0.182	-1.792
10.65	-0.182	-1.792
10.66	-0.182	-1.792
10.68	-0.182	-1.792
10.7	-0.182	-1.792
10.72	-0.182	-1.792
10.73	-0.182	-1.792
10.75	-0.182	-1.792
10.77	-0.182	-1.792
10.78	-0.182	-1.792
10.8	-0.182	-1.792
10.82	-0.182	-1.792
10.83	-0.182	-1.792
10.85	-0.182	-1.792
10.87	-0.182	-1.792
10.88	-0.182	-1.792
10.9	-0.182	-1.792
10.91	-0.182	-1.792
10.93	-0.182	-1.792
10.95	-0.182	-1.792
10.97	-0.182	-1.792
10.98	-0.182	-1.792
11	-0.182	-1.792
11.02	-0.182	-1.792
11.03	-0.182	-1.792
11.05	-0.182	-1.793
11.07	-0.182	-1.793
11.08	-0.182	-1.793
11.1	-0.182	-1.793
11.12	-0.182	-1.793
11.13	-0.182	-1.793
11.15	-0.182	-1.793
11.17	-0.182	-1.793
11.18	-0.182	-1.793
11.2	-0.182	-1.793
11.22	-0.183	-1.793
11.23	-0.183	-1.793
11.25	-0.183	-1.793
11.26	-0.183	-1.793
11.28	-0.183	-1.793
11.3	-0.183	-1.793
11.32	-0.183	-1.793
11.33	-0.183	-1.793
11.35	-0.183	-1.793
11.36	-0.183	-1.793
11.38	-0.183	-1.793
11.4	-0.183	-1.793
11.41	-0.183	-1.793
11.43	-0.183	-1.793
11.45	-0.183	-1.793
11.46	-0.183	-1.793
11.48	-0.183	-1.793
11.5	-0.183	-1.793
11.51	-0.183	-1.793
11.53	-0.183	-1.793
11.55	-0.183	-1.793
11.56	-0.183	-1.793
11.58	-0.183	-1.793
11.6	-0.183	-1.793
11.62	-0.183	-1.793
11.63	-0.183	-1.793
11.65	-0.183	-1.793
11.66	-0.183	-1.794
11.68	-0.183	-1.794
11.7	-0.183	-1.794
11.71	-0.183	-1.794
11.73	-0.183	-1.794
11.75	-0.183	-1.794
11.76	-0.183	-1.794
11.78	-0.183	-1.794
11.8	-0.183	-1.794
11.81	-0.183	-1.794
11.83	-0.183	-1.794
11.85	-0.183	-1.794
11.86	-0.183	-1.794
11.88	-0.183	-1.794
11.9	-0.183	-1.794
11.92	-0.183	-1.794
11.93	-0.183	-1.794
11.95	-0.183	-1.794
11.97	-0.183	-1.794
11.98	-0.183	-1.794
12	-0.183	-1.794
12.01	-0.183	-1.794
12.03	-0.183	-1.794
12.05	-0.183	-1.794
12.06	-0.183	-1.794
12.08	-0.183	-1.794
12.1	-0.183	-1.794
12.11	-0.183	-1.794
12.13	-0.183	-1.794
12.15	-0.183	-1.794
12.16	-0.183	-1.794
12.18	-0.183	-1.794
12.2	-0.183	-1.794
12.21	-0.183	-1.794
12.23	-0.183	-1.794
12.25	-0.183	-1.794
12.27	-0.183	-1.794
12.28	-0.183	-1.794
12.3	-0.183	-1.794
12.31	-0.183	-1.794
12.33	-0.183	-1.795
12.35	-0.183	-1.795
12.36	-0.183	-1.795
12.38	-0.183	-1.795
12.4	-0.183	-1.795
12.41	-0.183	-1.795
12.43	-0.183	-1.795
12.45	-0.183	-1.795
12.46	-0.183	-1.795
12.48	-0.183	-1.795
12.5	-0.183	-1.795
12.51	-0.183	-1.795
12.53	-0.183	-1.795
12.55	-0.183	-1.795
12.56	-0.183	-1.795
12.58	-0.183	-1.795
12.6	-0.183	-1.795
12.61	-0.183	-1.795
12.63	-0.183	-1.795
12.65	-0.183	-1.795
12.66	-0.183	-1.795
12.68	-0.183	-1.795
12.7	-0.183	-1.795
12.71	-0.183	-1.795
12.73	-0.183	-1.795
12.75	-0.183	-1.795
12.76	-0.183	-1.795
12.78	-0.183	-1.795
12.8	-0.183	-1.795
12.81	-0.183	-1.795
12.83	-0.183	-1.795
12.85	-0.183	-1.795
12.86	-0.183	-1.795
12.88	-0.183	-1.795
12.9	-0.183	-1.795
12.91	-0.183	-1.795
12.93	-0.183	-1.795
12.95	-0.183	-1.795
12.97	-0.183	-1.795
12.98	-0.183	-1.795
13	-0.183	-1.795
13.01	-0.183	-1.795
13.03	-0.183	-1.796
13.05	-0.183	-1.796
13.06	-0.183	-1.796
13.08	-0.183	-1.796
13.1	-0.183	-1.796
13.11	-0.183	-1.796
13.13	-0.183	-1.796
13.15	-0.183	-1.796
13.16	-0.183	-1.796
13.18	-0.183	-1.796
13.2	-0.183	-1.796
13.21	-0.183	-1.796
13.23	-0.183	-1.796
13.25	-0.183	-1.796
13.26	-0.183	-1.796
13.28	-0.183	-1.796
13.3	-0.183	-1.796
13.31	-0.183	-1.796
13.33	-0.183	-1.796
13.35	-0.183	-1.796
13.36	-0.183	-1.796
13.38	-0.183	-1.796
13.4	-0.183	-1.796
13.41	-0.183	-1.796
13.43	-0.183	-1.796
13.45	-0.183	-1.796
13.46	-0.183	-1.796
13.48	-0.183	-1.796
13.5	-0.183	-1.796
13.51	-0.183	-1.796
13.53	-0.183	-1.796
13.55	-0.182	-1.796
13.56	-0.182	-1.796
13.58	-0.182	-1.796
13.6	-0.182	-1.796
13.62	-0.182	-1.796
13.63	-0.182	-1.796
13.65	-0.182	-1.796
13.66	-0.182	-1.796
13.68	-0.182	-1.796
13.7	-0.182	-1.796
13.71	-0.182	-1.796
13.73	-0.182	-1.796
13.75	-0.182	-1.796
13.76	-0.182	-1.796
13.78	-0.182	-1.797
13.8	-0.182	-1.797
13.81	-0.182	-1.797
13.83	-0.182	-1.797
13.85	-0.182	-1.797
13.86	-0.182	-1.797
13.88	-0.182	-1.797
13.9	-0.182	-1.797
13.91	-0.182	-1.797
13.93	-0.182	-1.797
13.95	-0.182	-1.797
13.96	-0.182	-1.797
13.98	-0.182	-1.797
14	-0.182	-1.797
14.01	-0.182	-1.797
14.03	-0.182	-1.797
14.05	-0.182	-1.797
14.06	-0.182	-1.797
14.08	-0.182	-1.797
14.1	-0.182	-1.797
14.11	-0.182	-1.797
14.13	-0.182	-1.797
14.15	-0.182	-1.797
14.16	-0.182	-1.797
14.18	-0.182	-1.797
14.2	-0.182	-1.797
14.21	-0.182	-1.797
14.23	-0.182	-1.797
14.25	-0.182	-1.797
14.26	-0.182	-1.797
14.28	-0.182	-1.797
14.3	-0.182	-1.797
14.32	-0.182	-1.797
14.33	-0.182	-1.797
14.35	-0.182	-1.797
14.36	-0.182	-1.797
14.38	-0.182	-1.797
14.4	-0.182	-1.797
14.41	-0.182	-1.797
14.43	-0.182	-1.797
14.45	-0.182	-1.797
14.47	-0.182	-1.797
14.48	-0.182	-1.797
14.5	-0.182	-1.797
14.51	-0.182	-1.797
14.53	-0.182	-1.797
14.55	-0.182	-1.797
14.56	-0.182	-1.797
14.58	-0.182	-1.797
14.6	-0.182	-1.797
14.61	-0.182	-1.798
14.63	-0.182	-1.798
14.65	-0.182	-1.798
14.67	-0.182	-1.798
14.68	-0.182	-1.798
14.7	-0.182	-1.798
14.71	-0.182	-1.798
14.73	-0.182	-1.798
14.75	-0.182	-1.798
14.76	-0.182	-1.798
14.78	-0.182	-1.798
14.8	-0.182	-1.798
14.81	-0.182	-1.798
14.83	-0.182	-1.798
14.85	-0.182	-1.798
14.86	-0.182	-1.798
14.88	-0.182	-1.798
14.9	-0.182	-1.798
14.91	-0.182	-1.798
14.93	-0.182	-1.798
14.95	-0.182	-1.798
14.96	-0.182	-1.798
14.98	-0.182	-1.798
15	-0.182	-1.798
15.01	-0.182	-1.798
15.03	-0.182	-1.798
15.05	-0.182	-1.798
15.06	-0.182	-1.798
15.08	-0.182	-1.798
15.1	-0.182	-1.798
15.11	-0.182	-1.798
15.13	-0.182	-1.798
15.15	-0.182	-1.798
15.16	-0.182	-1.798
15.18	-0.182	-1.798
15.2	-0.182	-1.798
15.21	-0.182	-1.798
15.23	-0.182	-1.798
15.25	-0.182	-1.798
15.26	-0.182	-1.798
15.28	-0.182	-1.798
15.3	-0.182	-1.798
15.31	-0.182	-1.798
15.33	-0.182	-1.798
15.35	-0.182	-1.798
15.36	-0.182	-1.798
15.38	-0.182	-1.798
15.4	-0.182	-1.798
15.41	-0.182	-1.798
15.43	-0.182	-1.798
15.45	-0.182	-1.798
15.46	-0.182	-1.798
15.48	-0.182	-1.798
15.5	-0.182	-1.798
15.51	-0.182	-1.798
15.53	-0.182	-1.798
15.55	-0.182	-1.798
15.56	-0.182	-1.798
15.58	-0.182	-1.799
15.6	-0.182	-1.799
15.61	-0.182	-1.799
15.63	-0.182	-1.799
15.65	-0.182	-1.799
15.66	-0.182	-1.799
15.68	-0.182	-1.799
15.7	-0.182	-1.799
15.71	-0.182	-1.799
15.73	-0.182	-1.799
15.75	-0.182	-1.799
15.77	-0.182	-1.799
15.78	-0.182	-1.799
15.8	-0.182	-1.799
15.81	-0.182	-1.799
15.83	-0.182	-1.799
15.85	-0.182	-1.799
15.86	-0.182	-1.799
15.88	-0.182	-1.799
15.9	-0.182	-1.799
15.91	-0.182	-1.799
15.93	-0.182	-1.799
15.95	-0.182	-1.799
15.96	-0.182	-1.799
15.98	-0.182	-1.799
16	-0.182	-1.799
16.01	-0.182	-1.799
16.03	-0.182	-1.799
16.05	-0.182	-1.799
16.06	-0.182	-1.799
16.08	-0.182	-1.799
16.1	-0.182	-1.799
16.11	-0.182	-1.799
16.13	-0.182	-1.799
16.15	-0.182	-1.799
16.16	-0.182	-1.799
16.18	-0.182	-1.799
16.2	-0.182	-1.799
16.21	-0.182	-1.799
16.23	-0.182	-1.799
16.25	-0.182	-1.799
16.26	-0.182	-1.799
16.28	-0.182	-1.799
16.3	-0.182	-1.799
16.31	-0.182	-1.799
16.33	-0.182	-1.799
16.35	-0.182	-1.799
16.36	-0.182	-1.799
16.38	-0.182	-1.799
16.4	-0.182	-1.799
16.41	-0.182	-1.799
16.43	-0.182	-1.799
16.45	-0.182	-1.799
16.46	-0.182	-1.799
16.48	-0.182	-1.799
16.5	-0.182	-1.799
16.51	-0.182	-1.799
16.53	-0.182	-1.799
16.55	-0.182	-1.799
16.56	-0.182	-1.799
16.58	-0.182	-1.799
16.6	-0.182	-1.799
16.61	-0.182	-1.799
16.63	-0.182	-1.799
16.65	-0.182	-1.799
16.66	-0.182	-1.799
16.68	-0.182	-1.799
16.7	-0.182	-1.799
16.71	-0.182	-1.799
16.73	-0.182	-1.799
16.75	-0.182	-1.799
16.76	-0.182	-1.799
16.78	-0.182	-1.799
16.8	-0.182	-1.799
16.81	-0.182	-1.799
16.83	-0.182	-1.799
16.85	-0.182	-1.8
16.86	-0.182	-1.8
16.88	-0.182	-1.8
16.9	-0.182	-1.8
16.91	-0.182	-1.8
16.93	-0.182	-1.8
16.95	-0.182	-1.8
16.96	-0.182	-1.8
16.98	-0.182	-1.8
17	-0.182	-1.8
17.01	-0.182	-1.8
17.03	-0.182	-1.8
17.05	-0.182	-1.8
17.06	-0.182	-1.8
17.08	-0.182	-1.8
17.1	-0.182	-1.8
17.11	-0.182	-1.8
17.13	-0.182	-1.8
17.15	-0.182	-1.8
17.16	-0.182	-1.8
17.18	-0.182	-1.8
17.2	-0.182	-1.8
17.21	-0.182	-1.8
17.23	-0.182	-1.8
17.25	-0.182	-1.8
17.26	-0.182	-1.8
17.28	-0.182	-1.8
17.3	-0.182	-1.8
17.31	-0.182	-1.8
17.33	-0.182	-1.8
17.35	-0.182	-1.8
17.36	-0.182	-1.8
17.38	-0.182	-1.8
17.4	-0.182	-1.8
17.41	-0.182	-1.8
17.43	-0.182	-1.8
17.45	-0.182	-1.8
17.46	-0.182	-1.8
17.48	-0.182	-1.8
17.5	-0.182	-1.8
17.51	-0.182	-1.8
17.53	-0.182	-1.8
17.55	-0.182	-1.8
17.56	-0.182	-1.8
17.58	-0.182	-1.8
17.6	-0.182	-1.8
17.61	-0.182	-1.8
17.63	-0.182	-1.8
17.65	-0.182	-1.8
17.66	-0.182	-1.8
17.68	-0.182	-1.8
17.7	-0.182	-1.8
17.71	-0.182	-1.8
17.73	-0.182	-1.8
17.75	-0.182	-1.8
17.76	-0.182	-1.8
17.78	-0.182	-1.8
17.8	-0.182	-1.8
17.81	-0.182	-1.8
17.83	-0.182	-1.8
17.85	-0.182	-1.8
17.86	-0.182	-1.8
17.88	-0.182	-1.8
17.9	-0.182	-1.8
17.91	-0.182	-1.8
17.93	-0.182	-1.8
17.95	-0.182	-1.8
17.96	-0.182	-1.8
17.98	-0.182	-1.8
18	-0.182	-1.8
18.01	-0.182	-1.8
18.03	-0.182	-1.8
18.05	-0.182	-1.8
18.06	-0.182	-1.8
18.08	-0.182	-1.8
18.1	-0.182	-1.8
18.11	-0.182	-1.8
18.13	-0.182	-1.8
18.15	-0.182	-1.8
18.16	-0.182	-1.8
18.18	-0.182	-1.8
18.2	-0.182	-1.8
18.21	-0.182	-1.8
18.23	-0.182	-1.8
18.25	-0.182	-1.8
18.26	-0.182	-1.8
18.28	-0.182	-1.8
18.3	-0.182	-1.8
18.32	-0.182	-1.8
18.33	-0.182	-1.8
18.35	-0.182	-1.8
18.37	-0.182	-1.8
18.38	-0.182	-1.8
18.4	-0.182	-1.8
18.41	-0.182	-1.8
18.43	-0.182	-1.8
18.45	-0.182	-1.8
18.46	-0.182	-1.8
18.48	-0.182	-1.8
18.5	-0.182	-1.8
18.52	-0.182	-1.8
18.53	-0.182	-1.8
18.55	-0.182	-1.8
18.56	-0.182	-1.8
18.58	-0.182	-1.8
18.6	-0.182	-1.8
18.61	-0.182	-1.8
18.63	-0.182	-1.8
18.65	-0.182	-1.8
18.66	-0.182	-1.8
18.68	-0.182	-1.8
18.7	-0.182	-1.8
18.71	-0.182	-1.8
18.73	-0.182	-1.8
18.75	-0.182	-1.8
18.76	-0.182	-1.8
18.78	-0.182	-1.8
18.8	-0.182	-1.8
18.81	-0.182	-1.8
18.83	-0.182	-1.8
18.85	-0.182	-1.8
18.86	-0.182	-1.8
18.88	-0.182	-1.8
18.9	-0.182	-1.8
18.92	-0.182	-1.8
18.93	-0.182	-1.8
18.95	-0.182	-1.8
18.96	-0.182	-1.8
18.98	-0.182	-1.8
19	-0.182	-1.8
19.01	-0.182	-1.8
19.03	-0.182	-1.8
19.05	-0.182	-1.8
19.06	-0.182	-1.8
19.08	-0.182	-1.8
19.1	-0.182	-1.8
19.11	-0.182	-1.8
19.13	-0.182	-1.8
19.15	-0.182	-1.8
19.16	-0.182	-1.8
19.18	-0.182	-1.8
19.2	-0.182	-1.8
19.21	-0.182	-1.801
19.23	-0.182	-1.801
19.25	-0.182	-1.801
19.26	-0.182	-1.801
19.28	-0.182	-1.801
19.3	-0.182	-1.801
19.31	-0.182	-1.801
19.33	-0.182	-1.801
19.35	-0.182	-1.801
19.36	-0.182	-1.801
19.38	-0.182	-1.801
19.4	-0.182	-1.801
19.41	-0.182	-1.801
19.43	-0.182	-1.801
19.45	-0.182	-1.801
19.46	-0.182	-1.801
19.48	-0.182	-1.801
19.5	-0.182	-1.801
19.51	-0.182	-1.801
19.53	-0.182	-1.801
19.55	-0.182	-1.801
19.57	-0.182	-1.801
19.58	-0.182	-1.801
19.6	-0.182	-1.801
19.61	-0.182	-1.801
19.63	-0.182	-1.801
19.65	-0.182	-1.801
19.66	-0.182	-1.801
19.68	-0.182	-1.801
19.7	-0.182	-1.801
19.71	-0.182	-1.801
19.73	-0.182	-1.801
19.75	-0.182	-1.801
19.76	-0.182	-1.801
19.78	-0.182	-1.801
19.8	-0.182	-1.801
19.81	-0.182	-1.801
19.83	-0.182	-1.801
19.85	-0.182	-1.801
19.86	-0.182	-1.802
19.88	-0.182	-1.802
19.9	-0.182	-1.802
19.91	-0.182	-1.802
19.93	-0.182	-1.802
19.95	-0.182	-1.802
19.97	-0.182	-1.802
19.98	-0.182	-1.802
20	-0.182	-1.802
20.01	-0.182	-1.802
20.03	-0.182	-1.802
20.05	-0.182	-1.802
20.06	-0.182	-1.802
20.08	-0.182	-1.802
20.1	-0.182	-1.802
20.11	-0.182	-1.802
20.13	-0.182	-1.802
20.15	-0.182	-1.802
20.16	-0.182	-1.802
20.18	-0.182	-1.802
20.2	-0.182	-1.802
20.21	-0.182	-1.802
20.23	-0.182	-1.802
20.25	-0.182	-1.802
20.26	-0.182	-1.802
20.28	-0.182	-1.802
20.3	-0.182	-1.802
20.31	-0.182	-1.802
20.33	-0.182	-1.802
20.35	-0.182	-1.802
20.36	-0.182	-1.803
20.38	-0.182	-1.803
20.4	-0.182	-1.803
20.41	-0.182	-1.803
20.43	-0.182	-1.803
20.45	-0.182	-1.803
20.46	-0.182	-1.803
20.48	-0.182	-1.803
20.5	-0.182	-1.803
20.51	-0.182	-1.803
20.53	-0.182	-1.803
20.55	-0.182	-1.803
20.56	-0.182	-1.803
20.58	-0.182	-1.803
20.6	-0.182	-1.803
20.61	-0.182	-1.803
20.63	-0.182	-1.803
20.65	-0.182	-1.803
20.66	-0.182	-1.803
20.68	-0.182	-1.803
20.7	-0.182	-1.803
20.71	-0.182	-1.803
20.73	-0.182	-1.803
20.75	-0.182	-1.803
20.77	-0.182	-1.803
20.78	-0.182	-1.803
20.8	-0.182	-1.803
20.81	-0.182	-1.803
20.83	-0.182	-1.803
20.85	-0.182	-1.803
20.86	-0.182	-1.803
20.88	-0.182	-1.803
20.9	-0.182	-1.804
20.91	-0.182	-1.804
20.93	-0.182	-1.804
20.95	-0.182	-1.804
20.97	-0.182	-1.804
20.98	-0.182	-1.804
21	-0.182	-1.804
21.01	-0.182	-1.804
21.03	-0.182	-1.804
21.05	-0.182	-1.804
21.06	-0.182	-1.804
21.08	-0.182	-1.804
21.1	-0.182	-1.804
21.11	-0.182	-1.804
21.13	-0.182	-1.804
21.15	-0.182	-1.804
21.16	-0.182	-1.804
21.18	-0.182	-1.804
21.2	-0.182	-1.804
21.22	-0.182	-1.804
21.23	-0.182	-1.804
21.25	-0.182	-1.804
21.26	-0.182	-1.804
21.28	-0.182	-1.804
21.3	-0.182	-1.804
21.31	-0.182	-1.804
21.33	-0.182	-1.804
21.35	-0.182	-1.804
21.37	-0.182	-1.804
21.38	-0.182	-1.804
21.4	-0.182	-1.804
21.41	-0.182	-1.804
21.43	-0.182	-1.804
21.45	-0.182	-1.804
21.46	-0.182	-1.804
21.48	-0.182	-1.804
21.5	-0.182	-1.805
21.51	-0.182	-1.805
21.53	-0.182	-1.805
21.55	-0.182	-1.805
21.56	-0.182	-1.805
21.58	-0.182	-1.805
21.6	-0.182	-1.805
21.61	-0.182	-1.805
21.63	-0.182	-1.805
21.65	-0.182	-1.805
21.66	-0.182	-1.805
21.68	-0.182	-1.805
21.7	-0.182	-1.805
21.71	-0.182	-1.805
21.73	-0.182	-1.805
21.75	-0.182	-1.805
21.76	-0.182	-1.805
21.78	-0.182	-1.805
21.8	-0.182	-1.805
21.81	-0.182	-1.805
21.83	-0.181	-1.805
21.85	-0.181	-1.805
21.86	-0.181	-1.805
21.88	-0.181	-1.805
21.9	-0.181	-1.805
21.91	-0.181	-1.805
21.93	-0.181	-1.805
21.95	-0.181	-1.805
21.96	-0.181	-1.805
21.98	-0.181	-1.805
22	-0.181	-1.805
22.01	-0.181	-1.805
22.03	-0.181	-1.805
22.05	-0.181	-1.805
22.06	-0.181	-1.805
22.08	-0.181	-1.805
22.1	-0.181	-1.805
22.11	-0.181	-1.805
22.13	-0.181	-1.805
22.15	-0.181	-1.805
22.16	-0.181	-1.806
22.18	-0.181	-1.806
22.2	-0.181	-1.806
22.21	-0.181	-1.806
22.23	-0.181	-1.806
22.25	-0.181	-1.806
22.26	-0.181	-1.806
22.28	-0.181	-1.806
22.3	-0.181	-1.806
22.32	-0.181	-1.806
22.33	-0.181	-1.806
22.35	-0.181	-1.806
22.36	-0.181	-1.806
22.38	-0.181	-1.806
22.4	-0.181	-1.806
22.41	-0.181	-1.806
22.43	-0.181	-1.806
22.45	-0.181	-1.806
22.46	-0.181	-1.806
22.48	-0.181	-1.806
22.5	-0.181	-1.806
22.51	-0.181	-1.806
22.53	-0.181	-1.806
22.55	-0.181	-1.806
22.57	-0.181	-1.806
22.58	-0.181	-1.806
22.6	-0.181	-1.806
22.61	-0.181	-1.806
22.63	-0.181	-1.806
22.65	-0.181	-1.806
22.66	-0.181	-1.806
22.68	-0.181	-1.806
22.7	-0.181	-1.806
22.71	-0.181	-1.806
22.73	-0.181	-1.806
22.75	-0.181	-1.806
22.77	-0.181	-1.806
22.78	-0.181	-1.806
22.8	-0.181	-1.806
22.82	-0.181	-1.806
22.83	-0.181	-1.806
22.85	-0.181	-1.806
22.86	-0.181	-1.806
22.88	-0.181	-1.806
22.9	-0.181	-1.806
22.91	-0.181	-1.806
22.93	-0.181	-1.807
22.95	-0.181	-1.807
22.97	-0.181	-1.807
22.98	-0.181	-1.807
23	-0.181	-1.807
23.01	-0.181	-1.807
23.03	-0.181	-1.807
23.05	-0.181	-1.807
23.06	-0.181	-1.807
23.08	-0.181	-1.807
23.1	-0.181	-1.807
23.11	-0.181	-1.807
23.13	-0.181	-1.807
23.15	-0.181	-1.807
23.16	-0.181	-1.807
23.18	-0.181	-1.807
23.2	-0.181	-1.807
23.21	-0.181	-1.807
23.23	-0.181	-1.807
23.25	-0.181	-1.807
23.26	-0.181	-1.807
23.28	-0.181	-1.807
23.3	-0.181	-1.807
23.31	-0.181	-1.807
23.33	-0.181	-1.807
23.35	-0.181	-1.807
23.37	-0.181	-1.807
23.38	-0.181	-1.807
23.4	-0.181	-1.807
23.41	-0.181	-1.807
23.43	-0.181	-1.807
23.45	-0.181	-1.807
23.46	-0.181	-1.807
23.48	-0.181	-1.807
23.5	-0.181	-1.807
23.52	-0.181	-1.807
23.53	-0.181	-1.807
23.55	-0.181	-1.807
23.56	-0.181	-1.807
23.58	-0.181	-1.807
23.6	-0.181	-1.807
23.61	-0.181	-1.807
23.63	-0.181	-1.807
23.65	-0.181	-1.807
23.66	-0.181	-1.807
23.68	-0.181	-1.807
23.7	-0.181	-1.807
23.71	-0.181	-1.807
23.73	-0.181	-1.807
23.75	-0.181	-1.807
23.76	-0.181	-1.807
23.78	-0.181	-1.807
23.8	-0.181	-1.807
23.82	-0.181	-1.807
23.83	-0.181	-1.807
23.85	-0.181	-1.807
23.87	-0.181	-1.807
23.88	-0.181	-1.807
23.9	-0.181	-1.807
23.91	-0.181	-1.807
23.93	-0.181	-1.808
23.95	-0.181	-1.808
23.96	-0.181	-1.808
23.98	-0.181	-1.808
24	-0.181	-1.808
24.02	-0.181	-1.808
24.03	-0.181	-1.808
24.05	-0.181	-1.808
24.06	-0.181	-1.808
24.08	-0.181	-1.808
24.1	-0.181	-1.808
24.12	-0.181	-1.808
24.13	-0.181	-1.808
24.15	-0.181	-1.808
24.16	-0.181	-1.808
24.18	-0.181	-1.808
24.2	-0.181	-1.808
24.21	-0.181	-1.808
24.23	-0.181	-1.808
24.25	-0.181	-1.808
24.27	-0.181	-1.808
24.28	-0.181	-1.808
24.3	-0.181	-1.808
24.32	-0.181	-1.808
24.33	-0.181	-1.808
24.35	-0.181	-1.808
24.37	-0.181	-1.808
24.38	-0.181	-1.808
24.4	-0.181	-1.808
24.41	-0.181	-1.808
24.43	-0.181	-1.808
24.45	-0.181	-1.808
24.47	-0.181	-1.808
24.48	-0.181	-1.808
24.5	-0.181	-1.808
24.52	-0.181	-1.808
24.53	-0.181	-1.808
24.55	-0.181	-1.808
24.56	-0.181	-1.808
24.58	-0.181	-1.808
24.6	-0.181	-1.808
24.62	-0.181	-1.808
24.63	-0.181	-1.808
24.65	-0.181	-1.808
24.66	-0.181	-1.808
24.68	-0.181	-1.808
24.7	-0.181	-1.808
24.72	-0.181	-1.808
24.73	-0.181	-1.808
24.75	-0.181	-1.808
24.76	-0.181	-1.808
24.78	-0.181	-1.808
24.8	-0.181	-1.808
24.82	-0.181	-1.808
24.83	-0.181	-1.808
24.85	-0.181	-1.808
24.87	-0.181	-1.808
24.88	-0.181	-1.808
24.9	-0.181	-1.808
24.91	-0.181	-1.808
24.93	-0.181	-1.808
24.95	-0.181	-1.808
24.96	-0.181	-1.808
24.98	-0.181	-1.808
25	-0.181	-1.808
25.02	-0.181	-1.808
25.03	-0.181	-1.809
25.05	-0.181	-1.809
25.06	-0.181	-1.809
25.08	-0.181	-1.809
25.1	-0.181	-1.809
25.12	-0.181	-1.809
25.13	-0.181	-1.809
25.15	-0.181	-1.809
25.16	-0.181	-1.809
25.18	-0.181	-1.809
25.2	-0.181	-1.809
25.22	-0.181	-1.809
25.23	-0.181	-1.809
25.25	-0.181	-1.809
25.26	-0.181	-1.809
25.28	-0.181	-1.809
25.3	-0.181	-1.809
25.31	-0.181	-1.809
25.33	-0.181	-1.809
25.35	-0.181	-1.809
25.36	-0.181	-1.809
25.38	-0.181	-1.809
25.4	-0.181	-1.809
25.42	-0.181	-1.809
25.43	-0.181	-1.809
25.45	-0.181	-1.809
25.47	-0.181	-1.809
25.48	-0.181	-1.809
25.5	-0.181	-1.809
25.51	-0.181	-1.809
25.53	-0.181	-1.809
25.55	-0.181	-1.809
25.57	-0.181	-1.809
25.58	-0.181	-1.809
25.6	-0.181	-1.809
25.62	-0.181	-1.809
25.63	-0.181	-1.809
25.65	-0.181	-1.809
25.67	-0.181	-1.809
25.68	-0.181	-1.809
25.7	-0.181	-1.809
25.71	-0.181	-1.809
25.73	-0.181	-1.809
25.75	-0.181	-1.809
25.77	-0.181	-1.809
25.78	-0.181	-1.809
25.8	-0.181	-1.809
25.82	-0.181	-1.809
25.83	-0.181	-1.809
25.85	-0.181	-1.809
25.87	-0.181	-1.809
25.88	-0.181	-1.809
25.9	-0.181	-1.809
25.91	-0.181	-1.809
25.93	-0.181	-1.809
25.95	-0.181	-1.809
25.96	-0.181	-1.809
25.98	-0.181	-1.809
26	-0.181	-1.809
26.02	-0.181	-1.809
26.03	-0.181	-1.809
26.05	-0.181	-1.809
26.07	-0.181	-1.809
26.08	-0.181	-1.809
26.1	-0.181	-1.809
26.12	-0.181	-1.809
26.13	-0.181	-1.809
26.15	-0.181	-1.809
26.16	-0.181	-1.81
26.18	-0.181	-1.81
26.2	-0.181	-1.81
26.22	-0.181	-1.81
26.23	-0.181	-1.81
26.25	-0.181	-1.81
26.27	-0.181	-1.81
26.28	-0.181	-1.81
26.3	-0.181	-1.81
26.31	-0.181	-1.81
26.33	-0.181	-1.81
26.35	-0.181	-1.81
26.37	-0.181	-1.81
26.38	-0.181	-1.81
26.4	-0.181	-1.81
26.42	-0.181	-1.81
26.43	-0.181	-1.81
26.45	-0.181	-1.81
26.47	-0.181	-1.81
26.48	-0.181	-1.81
26.5	-0.181	-1.81
26.52	-0.181	-1.81
26.53	-0.181	-1.81
26.55	-0.181	-1.81
26.57	-0.181	-1.81
26.58	-0.181	-1.81
26.6	-0.181	-1.81
26.62	-0.181	-1.81
26.63	-0.181	-1.81
26.65	-0.181	-1.81
26.67	-0.181	-1.81
26.68	-0.181	-1.81
26.7	-0.181	-1.81
26.72	-0.181	-1.81
26.73	-0.181	-1.81
26.75	-0.181	-1.81
26.77	-0.181	-1.81
26.78	-0.181	-1.81
26.8	-0.181	-1.81
26.82	-0.181	-1.81
26.83	-0.181	-1.81
26.85	-0.181	-1.81
26.87	-0.181	-1.81
26.88	-0.181	-1.81
26.9	-0.181	-1.81
26.92	-0.181	-1.81
26.93	-0.181	-1.81
26.95	-0.181	-1.81
26.97	-0.181	-1.81
26.98	-0.181	-1.81
27	-0.181	-1.81
27.02	-0.181	-1.81
27.03	-0.181	-1.81
27.05	-0.181	-1.81
27.07	-0.181	-1.81
27.08	-0.181	-1.81
27.1	-0.181	-1.81
27.12	-0.181	-1.81
27.13	-0.181	-1.81
27.15	-0.181	-1.81
27.17	-0.181	-1.81
27.18	-0.181	-1.81
27.2	-0.181	-1.81
27.22	-0.181	-1.81
27.23	-0.181	-1.81
27.25	-0.181	-1.81
27.27	-0.181	-1.81
27.28	-0.181	-1.81
27.3	-0.181	-1.81
27.32	-0.181	-1.811
27.33	-0.181	-1.811
27.35	-0.181	-1.811
27.36	-0.181	-1.811
27.38	-0.181	-1.811
27.4	-0.181	-1.811
27.42	-0.181	-1.811
27.43	-0.181	-1.811
27.45	-0.181	-1.811
27.47	-0.181	-1.811
27.48	-0.181	-1.811
27.5	-0.181	-1.811
27.52	-0.181	-1.811
27.53	-0.181	-1.811
27.55	-0.181	-1.811
27.57	-0.181	-1.811
27.58	-0.181	-1.811
27.6	-0.181	-1.811
27.62	-0.181	-1.811
27.63	-0.181	-1.811
27.65	-0.181	-1.811
27.67	-0.181	-1.811
27.68	-0.181	-1.811
27.7	-0.181	-1.811
27.72	-0.181	-1.811
27.73	-0.181	-1.811
27.75	-0.181	-1.811
27.77	-0.181	-1.811
27.78	-0.181	-1.811
27.8	-0.181	-1.811
27.82	-0.181	-1.811
27.83	-0.181	-1.811
27.85	-0.181	-1.811
27.87	-0.181	-1.811
27.88	-0.181	-1.811
27.9	-0.181	-1.811
27.92	-0.181	-1.811
27.93	-0.181	-1.811
27.95	-0.181	-1.811
27.97	-0.181	-1.811
27.98	-0.181	-1.811
28	-0.181	-1.811
28.02	-0.181	-1.811
28.03	-0.181	-1.811
28.05	-0.181	-1.811
28.07	-0.181	-1.811
28.08	-0.181	-1.811
28.1	-0.181	-1.811
28.12	-0.181	-1.811
28.13	-0.181	-1.811
28.15	-0.181	-1.811
28.17	-0.181	-1.811
28.18	-0.181	-1.811
28.2	-0.181	-1.811
28.22	-0.181	-1.811
28.23	-0.181	-1.811
28.25	-0.181	-1.811
28.27	-0.181	-1.811
28.28	-0.181	-1.811
28.3	-0.181	-1.811
28.32	-0.181	-1.811
28.33	-0.181	-1.811
28.35	-0.181	-1.811
28.37	-0.181	-1.811
28.38	-0.181	-1.811
28.4	-0.181	-1.811
28.42	-0.181	-1.811
28.43	-0.181	-1.811
28.45	-0.181	-1.811
28.47	-0.181	-1.811
28.48	-0.181	-1.811
28.5	-0.181	-1.812
28.52	-0.181	-1.812
28.53	-0.181	-1.812
28.55	-0.181	-1.812
28.57	-0.181	-1.812
28.58	-0.181	-1.812
28.6	-0.181	-1.812
28.62	-0.181	-1.812
28.63	-0.181	-1.812
28.65	-0.181	-1.812
28.67	-0.181	-1.812
28.68	-0.181	-1.812
28.7	-0.181	-1.812
28.72	-0.181	-1.812
28.73	-0.181	-1.812
28.75	-0.181	-1.812
28.77	-0.181	-1.812
28.78	-0.181	-1.812
28.8	-0.181	-1.812
28.82	-0.181	-1.812
28.83	-0.181	-1.812
28.85	-0.181	-1.812
28.87	-0.181	-1.812
28.88	-0.181	-1.812
28.9	-0.181	-1.812
28.92	-0.181	-1.812
28.94	-0.181	-1.812
28.95	-0.181	-1.812
28.97	-0.181	-1.812
28.98	-0.181	-1.812
29	-0.181	-1.812
29.02	-0.181	-1.812
29.03	-0.181	-1.812
29.05	-0.181	-1.812
29.07	-0.181	-1.812
29.08	-0.181	-1.812
29.1	-0.181	-1.812
29.12	-0.181	-1.812
29.13	-0.181	-1.812
29.15	-0.181	-1.812
29.17	-0.181	-1.812
29.18	-0.181	-1.812
29.2	-0.181	-1.812
29.22	-0.181	-1.812
29.23	-0.181	-1.812
29.25	-0.181	-1.812
29.27	-0.181	-1.812
29.28	-0.181	-1.812
29.3	-0.181	-1.812
29.32	-0.181	-1.812
29.33	-0.181	-1.812
29.35	-0.181	-1.812
29.37	-0.181	-1.812
29.38	-0.181	-1.812
29.4	-0.181	-1.812
29.42	-0.181	-1.812
29.43	-0.181	-1.812
29.45	-0.181	-1.812
29.47	-0.181	-1.812
29.48	-0.181	-1.812
29.5	-0.181	-1.812
29.52	-0.181	-1.812
29.53	-0.181	-1.812
29.55	-0.181	-1.812
29.57	-0.181	-1.812
29.58	-0.181	-1.812
29.6	-0.181	-1.812
29.62	-0.181	-1.812
29.63	-0.181	-1.812
29.65	-0.181	-1.812
29.67	-0.181	-1.812
29.68	-0.181	-1.812
29.7	-0.181	-1.812
29.72	-0.181	-1.813
29.73	-0.181	-1.813
29.75	-0.181	-1.813
29.77	-0.181	-1.813
29.78	-0.181	-1.813
29.8	-0.181	-1.813
29.82	-0.181	-1.813
29.83	-0.181	-1.813
29.85	-0.181	-1.813
29.87	-0.181	-1.813
29.88	-0.181	-1.813
29.9	-0.181	-1.813
29.92	-0.181	-1.813
29.93	-0.181	-1.813
29.95	-0.181	-1.813
29.97	-0.181	-1.813
29.98	-0.181	-1.813
30	-0.181	-1.813
30.02	-0.181	-1.813
30.03	-0.181	-1.813
30.05	-0.181	-1.813
30.07	-0.181	-1.813
30.08	-0.181	-1.813
30.1	-0.181	-1.813
30.12	-0.181	-1.813
30.13	-0.181	-1.813
30.15	-0.181	-1.813
30.17	-0.181	-1.813
30.18	-0.181	-1.813
30.2	-0.181	-1.813
30.22	-0.181	-1.813
30.23	-0.181	-1.813
30.25	-0.181	-1.813
30.27	-0.181	-1.813
30.28	-0.181	-1.813
30.3	-0.181	-1.813
30.32	-0.181	-1.813
30.33	-0.181	-1.813
30.35	-0.181	-1.813
30.37	-0.181	-1.813
30.38	-0.181	-1.813
30.4	-0.181	-1.813
30.42	-0.181	-1.813
30.43	-0.181	-1.813
30.45	-0.181	-1.813
30.47	-0.181	-1.813
30.48	-0.181	-1.813
30.5	-0.181	-1.813
30.52	-0.181	-1.813
30.53	-0.181	-1.813
30.55	-0.181	-1.813
30.57	-0.181	-1.813
30.58	-0.181	-1.813
30.6	-0.181	-1.813
30.62	-0.181	-1.813
30.63	-0.181	-1.813
30.65	-0.181	-1.813
30.67	-0.181	-1.813
30.68	-0.181	-1.813
30.7	-0.181	-1.813
30.72	-0.181	-1.813
30.73	-0.181	-1.813
30.75	-0.181	-1.813
30.77	-0.181	-1.813
30.78	-0.181	-1.813
30.8	-0.181	-1.813
30.82	-0.181	-1.813
30.83	-0.181	-1.813
30.85	-0.181	-1.813
30.87	-0.181	-1.813
30.88	-0.181	-1.813
30.9	-0.181	-1.813
30.92	-0.181	-1.813
30.93	-0.181	-1.813
30.95	-0.181	-1.813
30.97	-0.181	-1.813
30.98	-0.181	-1.814
31	-0.181	-1.814
31.02	-0.181	-1.814
31.03	-0.181	-1.814
31.05	-0.181	-1.814
31.07	-0.181	-1.814
31.09	-0.181	-1.814
31.1	-0.181	-1.814
31.12	-0.181	-1.814
31.14	-0.181	-1.814
31.15	-0.181	-1.814
31.17	-0.181	-1.814
31.18	-0.181	-1.814
31.2	-0.181	-1.814
31.22	-0.181	-1.814
31.24	-0.181	-1.814
31.25	-0.181	-1.814
31.27	-0.181	-1.814
31.29	-0.181	-1.814
31.3	-0.181	-1.814
31.32	-0.181	-1.814
31.33	-0.181	-1.814
31.35	-0.181	-1.814
31.37	-0.181	-1.814
31.39	-0.181	-1.814
31.4	-0.181	-1.814
31.42	-0.181	-1.814
31.44	-0.181	-1.814
31.45	-0.181	-1.814
31.47	-0.181	-1.814
31.48	-0.181	-1.814
31.5	-0.181	-1.814
31.52	-0.181	-1.814
31.53	-0.181	-1.814
31.55	-0.181	-1.814
31.57	-0.181	-1.814
31.58	-0.181	-1.814
31.6	-0.181	-1.814
31.62	-0.181	-1.814
31.63	-0.181	-1.814
31.65	-0.181	-1.814
31.67	-0.181	-1.814
31.68	-0.181	-1.814
31.7	-0.181	-1.814
31.72	-0.181	-1.814
31.73	-0.181	-1.814
31.75	-0.181	-1.814
31.77	-0.181	-1.814
31.79	-0.181	-1.814
31.8	-0.181	-1.814
31.82	-0.181	-1.814
31.83	-0.181	-1.814
31.85	-0.181	-1.814
31.87	-0.181	-1.814
31.89	-0.181	-1.814
31.9	-0.181	-1.814
31.92	-0.181	-1.814
31.94	-0.181	-1.814
31.95	-0.181	-1.814
31.97	-0.181	-1.814
31.98	-0.181	-1.814
32	-0.181	-1.814
32.02	-0.181	-1.814
32.03	-0.181	-1.814
32.05	-0.181	-1.814
32.07	-0.181	-1.814
32.08	-0.181	-1.814
32.1	-0.181	-1.814
32.12	-0.181	-1.814
32.13	-0.181	-1.814
32.15	-0.181	-1.814
32.17	-0.181	-1.814
32.18	-0.181	-1.814
32.2	-0.181	-1.814
32.22	-0.181	-1.814
32.23	-0.181	-1.814
32.25	-0.181	-1.814
32.27	-0.181	-1.814
32.28	-0.181	-1.814
32.3	-0.181	-1.814
32.32	-0.181	-1.814
32.33	-0.181	-1.815
32.35	-0.181	-1.815
32.37	-0.181	-1.815
32.38	-0.181	-1.815
32.4	-0.181	-1.815
32.42	-0.181	-1.815
32.43	-0.181	-1.815
32.45	-0.181	-1.815
32.47	-0.181	-1.815
32.48	-0.181	-1.815
32.5	-0.181	-1.815
32.52	-0.181	-1.815
32.53	-0.181	-1.815
32.55	-0.181	-1.815
32.57	-0.181	-1.815
32.58	-0.181	-1.815
32.6	-0.181	-1.815
32.62	-0.181	-1.815
32.63	-0.181	-1.815
32.65	-0.181	-1.815
32.67	-0.181	-1.815
32.68	-0.181	-1.815
32.7	-0.181	-1.815
32.72	-0.181	-1.815
32.73	-0.181	-1.815
32.75	-0.181	-1.815
32.77	-0.181	-1.815
[truncated: 10,031 more rows]

## Sheet: Figure 1.e
	Time (µs)	NF-sPDLLA dried hydrogel	NF-sPLLA dried hydrogel
	0	8.18906	44.1107
	0.1	4.53409	41.1511
	0.2	2.71956	28.6506
	0.3	5.54732	25.575
	0.4	5.06046	18.9528
	0.5	6.23092	13.9971
	0.6	7.731	18.1307
	0.7	7.73859	30.5782
	0.8	7.74618	33.9365
	0.9	6.92969	41.6227
	1	6.26886	45.7563
	1.1	5.94682	41.35
	1.2	5.286	29.295
	1.3	5.4584	24.7849
	1.4	6.29922	17.7172
	1.5	6.47163	13.4207
	1.6	6.80885	16.5593
	1.7	6.81644	29.2327
	1.8	6.65921	33.4761
	1.9	5.00949	40.8266
	2	4.6783	45.7415
	2.1	4.35626	42.1104
	2.2	3.69543	29.1704
	2.3	4.04181	26.4305
	2.4	5.87152	18.8073
	2.5	5.87911	13.9614
	2.6	6.55511	18.7604
	2.7	6.39789	30.4327
	2.8	5.40743	33.4613
	2.9	4.25216	39.3712
	3	3.59133	43.0592
	3.1	3.10448	39.9836
	3.2	3.11206	28.3742
	3.3	2.95484	25.0789
	3.4	3.96048	18.4567
	3.5	4.62733	14.8318
	3.6	4.79973	18.3
	3.7	5.31092	31.5227
	3.8	4.98888	34.997
	3.9	3.49482	41.792
	4	3.3376	46.2552
	4.1	3.18037	42.85
	4.2	2.68436	30.2396
	4.3	-0.796636	27.28
	4.4	9.35624	19.7727
	4.5	8.20096	14.9208
	4.6	2.22027	19.0543
	4.7	8.21614	30.1772
	4.8	2.7299	33.9812
	4.9	2.24304	40.5503
	5	2.58026	45.7948
	5.1	-0.735919	42.3896
	5.2	0.104902	30.2248
	5.3	0.606937	27.3751
	5.4	2.11617	20.0875
	5.5	3.45144	15.0158
	5.6	3.95348	18.8198
	5.7	4.29985	32.1524
	5.8	4.14263	35.291
	5.9	2.9782	42.8612
	6	2.65616	47.3305
	6.1	2.33412	42.5946
	6.2	1.8381	29.6545
	6.3	2.67893	26.469
	6.4	3.68456	18.4063
	6.5	4.19575	14.4456
	6.6	5.3662	18.1335
	6.7	5.20898	30.4712
	6.8	4.87778	35.8256
	6.9	3.5577	45.1722
	7	2.73205	48.4206
	7.1	2.73964	43.355
	7.2	2.91205	30.0792
	7.3	3.75287	26.3383
	7.4	4.09009	20.1617
	7.5	5.76414	15.6455
	7.6	6.26618	19.3335
	7.7	6.77737	31.5674
	7.8	6.45533	33.479
	7.9	4.96127	41.2751
	8	4.63923	45.6345
	8.1	4.31719	41.338
	8.2	3.65636	28.6177
	8.3	4.33237	24.4373
	8.4	5.338	17.925
	8.5	5.67522	14.184
	8.6	5.84763	17.7682
	8.7	6.18485	30.5515
	8.8	6.53122	33.9098
	8.9	5.8704	40.7048
	9	11.8663	45.284
	9.1	8.04648	41.6529
	9.2	7.88926	28.8227
	9.3	3.73985	25.0817
	9.4	9.39693	18.2398
	9.5	8.07684	13.1682
	9.6	8.24925	16.7523
	9.7	9.9233	29.3098
	9.8	7.9348	32.2286
	9.9	7.10915	39.7988
	10	7.28156	43.6027
	10.1	5.63184	40.1914
	10.2	5.80425	28.2524
	10.3	5.97665	24.4016
	10.4	6.65266	18.1091
	10.5	7.65829	14.1484
	10.6	7.99551	17.0672
	10.7	8.33273	29.7406
	10.8	7.84588	33.2088
	10.9	6.187	38.8928
	11	6.02978	44.5829
	11.1	5.36895	41.6172
	11.2	4.71728	28.6771
	11.3	4.72487	25.156
	11.4	6.22495	17.2031
	11.5	6.39736	12.2474
	11.6	6.90855	16.271
	11.7	6.91614	28.6087
	11.8	6.25531	33.4076
	11.9	4.77041	41.2037
	12	3.94477	45.2274
	12.1	3.28394	41.6024
	12.2	3.29153	29.4315
	12.3	3.80272	25.8065
	12.4	5.64159	18.8486
	12.5	5.81399	15.0039
	12.6	5.9864	18.0265
	12.7	6.48843	30.3703
	12.8	6.00158	35.0532
	12.9	4.8463	40.8532
	13	4.51511	45.762
	13.1	4.19307	41.1359
	13.2	3.87103	28.086
	13.3	4.04343	25.456
	13.4	1.55133	19.1635
	13.5	0.231238	15.5385
	13.6	5.39388	19.5622
	13.7	4.2386	31.79
	13.8	3.57778	35.484
	13.9	4.08897	42.9444
	14	3.09851	46.7422
	14.1	2.43768	43.7826
	14.2	3.11369	31.282
	14.3	2.95646	27.4312
	14.4	4.29173	20.925
	14.5	4.96774	16.299
	14.6	5.14014	19.6573
	14.7	5.81615	32.2147
	14.8	5.32014	35.3533
	14.9	3.49645	42.1483

## Sheet: Figure 1.f
	NF-sPDLLA dried hydrogel	NF-sPLLA dried hydrogel
sample 1	5.01	34.05
	7.02	35.57
	5.55	34.8
	5.1	34.56
sample 2	4.98	33.87
	6.85	35.23
	5.87	33.23
	5.05	32.75
sample 3	4.978	32.75
	6.77	36.08
	5.23	31.23
	5.11	32.09
sample 4	5.26	33.01
	7.21	34.99
	6.11	32.21
	4.78	32.33
	Unpaired t test, Two-tailed	P Value
	NF-sPDLLA dried hydrogel vs NF-sPLLA dried hydrogel	p<0.000001

## Sheet: Figure 1.j
Shear rate (1/s)	NF-sPLLA collagen hydrogel			Collagen hydrogel
	sample 1	sample 2	sample 3	sample 1	sample 2	sample 3
0.051824	41.4729	225.875	45.8552	150.132	191.612	146.17
0.057923	52.1755	194.757	59.4732	152.846	190.044	151.388
0.064766	62.0112	158.076	73.7901	147.525	164.161	153.66
0.072487	69.8354	124.574	85.6618	121.39	122.503	143.543
0.081165	73.2614	95.81	94.7477	90.758	79.3329	125.29
0.09081	69.7268	70.8611	98.3197	78.64	49.9496	98.58
0.101873	60.2259	50.1674	93.991	45.032	32.8736	70.5078
0.113837	47.6949	34.8284	80.7825	30.4743	23.019	48.2942
0.127668	35.2607	24.7966	62.4335	15.8878	17.1098	32.9028
0.142957	24.3411	18.2931	45.8734	13.5633	13.1369	22.8693
0.160472	15.8216	14.0599	33.3252	10.4568	10.636	16.4261
0.179433	10.6025	10.7748	24.384	9.4996	8.86383	12.1057
0.201242	7.41304	8.36945	17.5943	8.2915	7.48639	9.09996
0.225373	5.42842	6.60802	12.4557	7.221	6.35475	6.96545
0.252408	4.16805	5.13721	8.85321	6.12828	5.39313	5.35189
0.282832	3.26764	3.9491	6.59789	5.12762	4.55918	4.15486
0.316786	2.59661	3.12727	5.07581	4.65619	3.86199	3.27093
0.355026	2.11455	2.55908	4.00347	3.63343	3.24671	2.59256
0.397061	1.73916	2.14334	3.26867	2.88859	2.75508	2.12299
0.447233	1.52746	1.76696	2.66297	2.34323	2.37727	1.76829
0.503306	1.31958	1.51771	2.19255	1.90849	2.07183	1.50333
0.563856	1.17232	1.31586	1.83885	1.48684	1.85483	1.22293
0.631211	1.04014	1.11538	1.64325	1.16839	1.669	1.02849
0.707578	0.925643	0.987815	1.44115	0.97953	1.48996	0.813398
0.792452	0.812903	0.883455	1.26606	0.88532	1.33566	0.623737
0.88761	0.750085	0.771637	1.12876	0.86152	1.22789	0.567335
0.99456	0.688711	0.679215	0.969112	0.806796	1.16152	0.453775
1.11353	0.627411	0.611555	0.796302	0.700467	1.08613	0.355339
1.24758	0.566818	0.530514	0.685489	0.615549	0.996906	0.299997
1.39644	0.533342	0.44433	0.604962	0.546402	0.889046	0.286149
1.56578	0.479115	0.34352	0.549868	0.474743	0.767695	0.283031
1.75354	0.429484	0.279928	0.534431	0.446351	0.661237	0.255879
1.96445	0.410496	0.263619	0.55663	0.419542	0.532219	0.227189
2.1992	0.392254	0.265521	0.511618	0.398751	0.468855	0.201967
2.46539	0.381592	0.259771	0.463494	0.350674	0.464895	0.170793
2.7591	0.362838	0.247703	0.404482	0.315732	0.456702	0.159639
3.09282	0.334704	0.229096	0.39149	0.268403	0.418291	0.164824
3.46466	0.287029	0.218678	0.364147	0.250324	0.384079	0.118428
3.87926	0.274026	0.224115	0.305344	0.213102	0.357738	0.125729
4.34582	0.257012	0.206263	0.299239	0.189184	0.278097	0.139952
4.87077	0.243374	0.209899	0.276841	0.174837	0.261292	0.102553
5.47874	0.223336	0.178342	0.227858	0.145695	0.186155	0.11147
6.16664	0.203327	0.168197	0.195156	0.126619	0.142407	0.098382
6.90712	0.177806	0.15177	0.168384	0.115586	0.126059	0.087511
7.73933	0.153438	0.144385	0.157804	0.113865	0.094474	0.089264
8.66646	0.137689	0.126601	0.132348	0.102249	0.095189	0.07261
9.70881	0.123761	0.123487	0.118778	0.098456	0.079252	0.076163
10.8713	0.107426	0.10726	0.104764	0.082896	0.080066	0.065771
12.1849	0.097244	0.100602	0.096949	0.067888	0.070086	0.064867
13.6433	0.094536	0.10024	0.090404	0.060182	0.069382	0.058343
15.2826	0.094795	0.100787	0.087216	0.070235	0.070421	0.056051
17.1179	0.095344	0.104247	0.088392	0.071797	0.0688	0.059439
19.1754	0.098554	0.099702	0.08901	0.066983	0.064296	0.061423
21.4812	0.093918	0.094286	0.090071	0.066262	0.061151	0.05871
24.0634	0.085216	0.086749	0.085311	0.05879	0.060165	0.053927
26.95	0.080249	0.08454	0.078281	0.052799	0.05799	0.050251
30.1879	0.083683	0.088015	0.07696	0.058241	0.058892	0.049763
33.8159	0.082689	0.083105	0.079466	0.05617	0.056146	0.051078
37.8805	0.07438	0.076009	0.077862	0.05038	0.054424	0.048766
42.4292	0.075487	0.078466	0.070261	0.052746	0.055131	0.04617
47.5282	0.074019	0.073972	0.072567	0.051027	0.053766	0.047296

## Sheet: Figure 1.k
minute	NF-sPLLA collagen hydrogel
	Sample 1	Sample 2	Sample 3
0.10582	5.39904	4.1802	2.99124
0.2145	9.47957	6.61137	4.70558
0.32136	13.8271	9.74141	6.57589
0.42926	19.8483	13.7902	8.95767
0.538722	32.4771	22.6464	14.1098
0.645842	48.6611	34.68	24.1214
0.754002	63.0674	47.5994	36.7522
0.862682	72.664	58.7745	46.7884
0.967462	81.3725	66.7093	53.7731
1.07562	85.0081	72.477	58.0492
1.18352	89.804	76.1168	61.6078
1.2909	92.0471	78.9981	63.8995
1.39828	94.2986	80.8787	65.5779
1.50774	95.8492	82.5503	66.8623
1.6133	97.4414	83.7586	68.2479
1.72302	98.4392	85.1372	69.1596
1.83015	99.9664	85.9956	70.197
1.9357	100.884	87.1007	71.2001
2.04517	102.052	87.8407	71.7843
2.15255	103.29	88.4337	72.8224
2.25837	103.78	89.4321	73.487
2.36678	105.238	90.1118	74.9259
2.47495	105.691	90.6871	74.9567
2.58258	106.527	91.2238	75.7287
2.69075	107.621	92.2823	76.1441
2.79735	107.931	92.785	76.5634
2.90603	108.477	93.0535	77.4476
3.0108	109.377	93.6119	78.0331
3.11818	109.883	94.0255	78.5453
3.22817	110.239	94.5289	79.6974
3.33398	111.118	94.7274	78.9592
3.44137	111.612	95.2897	80.2401
3.54797	112.078	95.739	80.5087
3.65587	112.143	95.8788	81.7467
3.76298	113.207	96.27	81.6481
3.87245	113.473	96.5638	81.4153
3.978	114.083	96.6415	83.4191
4.08668	114.628	97.3737	83.3796
4.19328	114.961	97.376	81.7397
4.30067	115.304	97.7208	83.3173
4.40648	115.387	98.2398	83.2178
4.51673	116.126	98.3022	83.8646
4.62358	116.167	98.5266	84.2542
4.73148	116.68	98.6804	84.191
4.83887	117.162	99.1304	85.7544
4.94598	117.68	99.0942	84.7811
5.05442	117.346	99.6281	85.8122
5.15945	118.205	99.3723	86.8761
5.26683	117.556	99.7445	87.1604
5.37655	118.242	100.02	86.6676
5.48133	118.593	100.033	85.8797
5.59053	118.975	100.261	86.8232
5.69895	119.111	100.507	87.5942

## Sheet: Figure 2
Figure 2.a		Control	Non Piezo	Piezo	Non-Piezo +US	Piezo+US
	sample 1	1.00106	4.91995	0.29164	3.37956	8.60946
	sample 2	1.15127	5.46777	0.96054	2.14823	8.21068
	sample 3	0.867693	3.02078	0.27535	6.71598	11.3829
	one-way ANOVA, Dunnett's multiple comparisons test	Adjusted P Value
	Piezo+US vs. Control	0.0001
	Piezo+US vs. Non Piezo	0.0062
	Piezo+US vs. Piezo	<0.0001
	Piezo+US vs. Non Piezo +US	0.0037
Figure 2.b		Control	Non-Piezo	Piezo	Non-Piezo +US	Piezo+US
	sample 1	1.04619	3.81949	8.06867	2.6276	10.6632
	sample 2	1.07718	1.89238	8.1715	5.03279	10.705
	sample 3	0.88736	0.934405	8.75737	5.33623	10.4514
	one-way ANOVA, Dunnett's multiple comparisons test	Adjusted P Value
	Piezo+US vs. Control	<0.0001
	Piezo+US vs. Non Piezo	<0.0001
	Piezo+US vs. Piezo	0.0471
	Piezo+US vs. Non Piezo +US	<0.0001
Figure 2.c		Control	Non-Piezo	Piezo	Non-Piezo +US	Piezo+US
	sample 1	1.28668	4.03915	1.44541	9.1357	12.933
	sample 2	0.696769	1.41871	4.15941	9.53957	11.1734
	sample 3	1.11543	2.29956	2.2573	9.37055	12.2963
	one way ANOVA, Dunnett's multiple comparisons test	Adjusted P Value
	Piezo+US vs. Control	<0.0001
	Piezo+US vs. Non Piezo	<0.0001
	Piezo+US vs. Piezo	<0.0001
	Piezo+US vs. Non Piezo +US	0.0174
Figure 2.d		Control	Non-Piezo	Piezo	Non-Piezo +US	Piezo+US
	sample 1	2.26051	12.0394	13.6713	12.0839	14.9527
	sample 2	2.24026	13.0243	12.0165	13.0159	15.1202
	sample 3	2.52587	12.2147	12.996	13.3403	15.054
	sample 4	2.40057	10.7391	13.1698	13.9514	16.2805
	one-way ANOVA, Dunnett's multiple comparisons test	Adjusted P Value
	Piezo+US vs. Control	<0.0001
	Piezo+US vs. Non-Piezo	<0.0001
	Piezo+US vs. Piezo	0.0007
	Piezo+US vs. Non-Piezo +US	0.0012
Figure 2.g		1 mg/mL	5 mg/mL	10 mg/mL
	sample 1	2.64595	11.0277	6.01978
	sample 2	3.98257	11.2825	5.23743
	sample 3	5.84762	11.8307	5.04407
	one-way ANOVA, Tukey's multiple comparisons test	Adjusted P Value
	1 mg/mL vs. 5 mg/mL	0.0003
	1 mg/mL vs. 10 mg/mL	0.3328
	5 mg/mL vs. 10 mg/mL	0.0008
Figure 2.h		1 mg/mL	5 mg/mL	10 mg/mL
	sample 1	1.99884	4.87636	10.9586
	sample 2	1.15611	4.9243	10.6654
	sample 3	1.23864	4.87277	9.69175
	one-way ANOVA, Tukey's multiple comparisons test	Adjusted P Value
	1 mg/mL vs. 5 mg/mL	0.0003
	1 mg/mL vs. 10 mg/mL	<0.0001
	5 mg/mL vs. 10 mg/mL	<0.0001
Figure 2.i		1 mg/mL	5 mg/mL	10 mg/mL
	sample 1	1.90069	11.2654	23.4448
	sample 2	1.94561	9.04136	21.7222
	sample 3	1.81773	9.38014	19.7646
	one-way ANOVA, Tukey's multiple comparisons test	Adjusted P Value
	1 mg/mL vs. 5 mg/mL	0.0006
	1 mg/mL vs. 10 mg/mL	<0.0001
	5 mg/mL vs. 10 mg/mL	<0.0001

## Sheet: Figure 3
Figure 3.c		Control	Non-Piezo	Piezo	Non-Piezo +US	Piezo+US
	Sample 1	1.12549	2.72965	0.753793	0.198298	4.67441
	Sample 2	0.974981	1.84131	2.30435	1.29184	5.8207
	Sample 3	0.911305	0.260736	3.04395	0.647028	4.81838
	one-way ANOVA, Dunnett's multiple comparisons test	Adjusted P Value
	Piezo+US vs. Control	0.0005
	Piezo+US vs. Non-Piezo	0.0018
	Piezo+US vs. Piezo	0.0044
	Piezo+US vs. Non-Piezo +US	0.0003
Figure 3.d		Control	Piezo+US	Piezo+US+Inhibitor
	sample 1	0.808347	8.67347	0.128354
	sample 2	0.868237	7.10717	0.140792
	sample 3	1.42483	6.28412	0.198408
	one-way ANOVA, Dunnett's multiple comparisons test	Adjusted P Value
	Piezo+US vs. Control	<0.0001
	Piezo+US vs. Piezo+US+Inhibitor	<0.0001
Figure 3.e		Control	Piezo+US	Piezo+US+Inhibitor
	sample 1	0.817869	2.29676	0.232232
	sample 2	0.886297	2.3824	0.057125
	sample 3	1.37955	2.13357	0.116077
	one-way ANOVA, Dunnett's multiple comparisons test	Adjusted P Value
	Piezo+US vs. Control	0.0005
	Piezo+US vs. Piezo+US+Inhibitor	<0.0001
Figure 3.f		Control	Piezo+US	Piezo+US+Inhibitor
	sample 1	1.12701	4.82031	0.313245
	sample 2	1.09346	5.48022	0.091544
	sample 3	1.0665	3.62968	0.196106
	one-way ANOVA, Dunnett's multiple comparisons test	Adjusted P Value
	Piezo+US vs. Control	0.0004
	Piezo+US vs. Piezo+US+Inhibitor	0.0001

## Sheet: Figure 4
Figure 4.c			Defect only				Non-Piezo				Piezo				Defect + US				Non-Piezo + US				Piezo + US
			Sample 1	Sample 2	Sample 3	Sample 4	Sample 1	Sample 2	Sample 3	Sample 4	Sample 1	Sample 2	Sample 3	Sample 4	Sample 1	Sample 2	Sample 3	Sample 4	Sample 1	Sample 2	Sample 3	Sample 4	Sample 1	Sample 2	Sample 3	Sample 4
		1-month	7.66667	5.33333	7.33333	5	5	7.66667	6.66667	5.66667	8	8	1.33333	7.33333	7.33333	7.66667	7.33333	5	7.66667	7.66667	7.66667	3.66667	9.33333	9.33333	9.33333	10.3333
		2-month	8.66667	8.66667	7.66667	8.66667	9	6.33333	9.33333	4.66667	7.66667	6.66667	5	9	8.33333	8.66667	9.33333	8	9.33333	9	8.66667	8	10.6667	11.3333	11.3333	11
	1 month	one-way ANOVA, Two-stage linear step-up procedure of Benjamini, Krieger and Yekutieli	P Value
		Piezo + US vs. Defect only	0.02
		Piezo + US vs. Non-Piezo	0.0174
		Piezo + US vs. Piezo	0.0152
		Piezo + US vs. Defect + US	0.0446
		Piezo + US vs. Non-Piezo + US	0.0343
	2 months	one-way ANOVA, Two-stage linear step-up procedure of Benjamini, Krieger and Yekutieli	P Value
		Piezo + US vs. Defect only	0.006
		Piezo + US vs. Non-Piezo	0.0004
		Piezo + US vs. Piezo	0.0002
		Piezo + US vs. Defect + US	0.0092
		Piezo + US vs. Non-Piezo + US	0.0139
	1 month vs 2 months
		Unpaired t test, Two-tailed	P Value
		Piezo + US (1 month) vs Piezo + US (2 months)	0.0023
Figure 4.d			Defect only				Non Piezo				Piezo				Defect + US				Non-Piezo + US				Piezo + US
			Sample 1	Sample 2	Sample 3	Sample 4	Sample 1	Sample 2	Sample 3	Sample 4	Sample 1	Sample 2	Sample 3	Sample 4	Sample 1	Sample 2	Sample 3	Sample 4	Sample 1	Sample 2	Sample 3	Sample 4	Sample 1	Sample 2	Sample 3	Sample 4
		1 month	8.64686	5.32834	13.2656	7.34786	7.84538	8.22485	4.88531	11	0.670152	8.67603	7.18018	4.37722	10.7884	8.58975	11.0781	11.5982	10.5428	10.0552	5.44001	10.9323	15.3599	15.5754	13.715	8.64686
		2 month	13.7981	10.2689	14.0668	16.0056	17.7739	15.2089	15.1814	7.87912	9.27895	13.097	10.4561	10.6976	12.8275	14.5711	14.2307	9.206	12.1879	14.4301	7.19028	14.0892	19.7922	19.7596	26.7469	15.9991
		one way ANOVA, Dunnett's multiple comparisons test	Adjusted P Value
	1 month	Piezo + US vs. Defect only	0.1173
		Piezo + US vs. Non-Piezo	0.0627
		Piezo + US vs. Piezo	0.0035
		Piezo + US vs. Defect + US	0.5124
		Piezo + US vs. Non-Piezo + US	0.1987
	2 months	one-way ANOVA, Dunnett's multiple comparisons test	Adjusted P Value
		Piezo + US vs. Defect only	0.0274
		Piezo + US vs. Non-Piezo	0.042
		Piezo + US vs. Piezo	0.0023
		Piezo + US vs. Defect + US	0.0129
		Piezo + US vs. Non-Piezo + US	0.0065
	1 month vs 2 months	one-way ANOVA, Dunnett's multiple comparisons test	Adjusted P Value
		Piezo + US -2 montha vs. Defect only	0.0001
		Piezo + US -2 montha vs. Non-Piezo	<0.0001
		Piezo + US -2 montha vs. Piezo	<0.0001
		Piezo + US -2 montha vs. Defect + US	0.001
		Piezo + US -2 montha vs. Non-Piezo + US	0.0003
		Piezo + US -2 montha vs. Piezo + US	0.0177

## Sheet: Figure 5
Figure 5.b			Defect only				Non-Piezo				Piezo				Defect + US				Non-Piezo + US				Piezo + US
			Sample 1	Sample 2	Sample 3	Sample 4	Sample 1	Sample 2	Sample 3	Sample 4	Sample 1	Sample 2	Sample 3	Sample 4	Sample 1	Sample 2	Sample 3	Sample 4	Sample 1	Sample 2	Sample 3	Sample 4	Sample 1	Sample 2	Sample 3	Sample 4
		1 month	8	6.66667	8	8	4	6	8.33333	2	6.66667	5.33333	4.66667	7.33333	8	3.33333	6	5.33333	8.33333	7.66667	5.33333	8.33333	13.6667	12	10	11.3333
		2 month	11.3333	8	10.6667	1	7	6.33333	9	6.33333	8.33333	11	1.66667	9.33333	9.66667	5.66667	11	8	2.66667	7.33333	11.3333	2.66667	14.3333	14	16	15.6667
	1 month	one-way ANOVA, Dunnett's multiple comparisons test	Adjusted P Value
		Piezo + US vs. Defect	0.0133
		Piezo + US vs. Non-Piezo	0.0001
		Piezo + US vs. Piezo	0.0007
		Piezo + US vs. Defect + US	0.0004
		Piezo + US vs. Non-Piezo + US	0.0086
	2 month	one-way ANOVA, Dunnett's multiple comparisons test	Adjusted P Value
		Piezo + US vs. Defect	0.0235
		Piezo + US vs. Non-Piezo	0.0138
		Piezo + US vs. Piezo	0.0202
		Piezo + US vs. Defect + US	0.0492
		Piezo + US vs. Non-Piezo + US	0.0047
	1 month vs 2 months	Unpaired t test, Two-tailed	P Value
		Piezo + US (1 month) vs Piezo + US (2 months)	0.0116
Figure 5.c			Defect only				Non-Piezo				Piezo				Defect + US				Non-Piezo + US				Piezo + US				Normal
			Sample 1	Sample 2	Sample 3	Sample 4	Sample 1	Sample 2	Sample 3	Sample 4	Sample 1	Sample 2	Sample 3	Sample 4	Sample 1	Sample 2	Sample 3	Sample 4	Sample 1	Sample 2	Sample 3	Sample 4	Sample 1	Sample 2	Sample 3	Sample 4	Sample 1	Sample 2	Sample 3	Sample 4
		1 month	1.1	1.4	1.4	1.3	1.6	1.4	1.5	1.4	2	2.2	2.1	2.5	1.6	1.6	1.5	1.4	2.4	2.2	2.2	2.1	4.5	4.5	4.4	4.6	6	5.8	5.7	6.7
		2 months	3.2	2.2	2.5	2.9	1.8	3.3	3.2	2.3	2	2.1	1.8	2	3.8	3.6	2.6	3	2.6	2.7	2.5	3.7	5.6	5.5	4.8	5.4
	1 month	one-way ANOVA, Dunnett's multiple comparisons test	Adjusted P Value
		Piezo + US vs. Defect only	<0.0001
		Piezo + US vs. Non-Piezo	<0.0001
		Piezo + US vs. Piezo	<0.0001
		Piezo + US vs. Defect + US	<0.0001
	2 month	one-way ANOVA, Dunnett's multiple comparisons test	Adjusted P Value
		Piezo + US vs. Defect only	<0.0001
		Piezo + US vs. Non-Piezo	<0.0001
		Piezo + US vs. Piezo	<0.0001			`
		Piezo + US vs. Defect + US	<0.0001
	1 month vs 2 months	Unpaired t test, Two-tailed	P Value
		Piezo + US (1 month) vs Piezo + US (2 months)	0.0034
	2 months vs normal	Unpaired t test, Two-tailed	P Value
		Piezo + US (2 month) vs Normal	0.0379

[truncated: 7 more sheets: Figure 5.d, Supplementary Figure 2, Supplementary Figure 3, Supplementary Figure 5, Supplementary Figure 4, Supplementary Figure 6, Supplementary Figure 7]
